# Supplementary material for: The architecture of assisted colonisation in sea turtles: building new populations in a biodiversity crisis
Source: Nat Commun. 2022 Mar 24;13:1580. doi: 10.1038/s41467-022-29232-5 (PMC8948361; doi:10.1038/s41467-022-29232-5)
Supplement: Supplementary file 4 — Supplementary Data 1 [file 41467_2022_29232_MOESM4_ESM.xlsx]

## Sheet: S1
Hatchling ID	Island	Year	MotherID	FatherID	CTF Relatedness	D-loop haplotype	A6		B103		B123		C102		Cc2		Cc28		Cc7E11		CcP7D04		Cm3		Cm58		D2		Klk314		Or7		Latitude	Longitude	Estimated_Lay_Date	Clutch Size	Fertilization success	Viability
100_2013	Grand Cayman	2013	#1	*1	yes		122	128	165	168	218	219	234	234	215	221	187	197	274	278	331	339	169	171	134	136	320	328	104	111	219	223
292_2013	Grand Cayman	2013	#1	*1	yes		122	128	165	168	218	218	234	234	213	221	187	198	274	278	331	339	169	171	134	136	288	328	104	111	223	223
66_2013	Grand Cayman	2013	#22	*50	yes		122	126	159	165	218	218	234	234	213	215	191	197	274	278	339	343	165	169	134	138	316	328	104	103	219	223
188_2013	Grand Cayman	2013	#22	*29	yes		122	134	159	168	218	218	234	234	213	215	187	198	266	274	339	351	171	173	134	140	320	320	103	104	223	223
247_2013	Grand Cayman	2013	#22	*50	yes		122	126	159	168	218	220	234	234	215	215	197	198	274	278	343	347	169	171	134	138	316	328	103	104	219	223
190_2013	Grand Cayman	2013	#24	*26	yes		122	126	165	168	218	218	234	234	215	215	169	195	0	0	0	0	163	163	134	134	0	0	104	104	0	0
197_2013	Grand Cayman	2013	#26	*32	yes		122	126	162	164	218	218	234	234	215	217	191	198	266	270	347	347	171	171	136	136	288	288	104	104	219	225
280_2013	Grand Cayman	2013	#29	*34	no		122	126	166	168	218	218	234	246	217	245	189	189	266	298	315	327	0	0	136	136	288	296	111	113	223	223
344_2013	Grand Cayman	2013	#29	*34	yes		122	122	162	168	218	218	234	246	217	245	189	189	274	298	315	327	171	201	136	136	288	296	111	113	223	223
403_2013	Grand Cayman	2013	#29	*65	yes		122	126	168	168	218	218	234	246	217	217	169	189	274	298	315	315	163	171	134	152	288	288	104	113	223	223
421_2013	Grand Cayman	2013	#29	*34	yes	CM-A5.1	122	126	166	168	218	218	234	234	217	245	189	195	270	274	315	347	163	163	136	136	288	288	111	113	223	223
224_2013	Grand Cayman	2013	#33	*1	yes		126	128	159	168	218	219	234	234	221	221	189	198	274	274	339	343	169	171	134	134	288	320	103	103	223	225
304_2013	Grand Cayman	2013	#33	*52	yes	CM-A3.1	126	128	165	168	219	219	234	234	217	221	189	195	274	274	323	347	169	171	134	140	288	288	104	104	223	225
279_2013	Grand Cayman	2013	#37	*26	yes		122	126	168	174	218	218	234	244	215	215	189	195	274	274	339	343	163	171	134	134	288	288	104	111	219	223
415_2013	Grand Cayman	2013	#37	*26	yes		122	126	159	165	218	218	0	0	215	215	169	169	0	0	0	0	163	163	132	136	288	288	0	0	0	0
234ub_2013	Grand Cayman	2013	#37	*45	yes		122	126	159	162	218	218	244	244	215	215	189	195	266	274	339	343	163	163	134	136	288	316	103	111	223	223
126_2013	Grand Cayman	2013	#4	*11	yes		122	126	165	165	218	221	234	234	215	215	197	198	266	274	339	355	165	171	134	134	280	312	111	111	219	227
322_2013	Grand Cayman	2013	#4	*11	yes		122	126	165	168	218	218	234	244	215	215	189	198	266	266	343	355	165	165	134	134	280	312	103	104	219	225
420_2013	Grand Cayman	2013	#47	*32	yes		122	126	162	164	218	218	234	234	217	217	191	195	266	274	311	355	165	171	136	140	288	340	104	113	219	225
285ub_2013	Grand Cayman	2013	#47	*45	yes	CM-A5.1	122	122	156	164	218	219	234	244	215	217	195	195	266	274	323	343	163	171	134	140	288	288	104	111	223	225
82_2013	Grand Cayman	2013	#51	*110	no		116	122	158	168	218	218	234	234	215	231	187	191	254	266	315	359	163	171	136	138	288	288	107	111	219	227
306_2013	Grand Cayman	2013	#55	*67	no	CM-A3.1	122	126	156	168	218	218	234	256	215	217	189	191	266	274	0	0	169	171	126	140	304	304	107	111	219	223
309_2013	Grand Cayman	2013	#56	*70	yes	CM-A3.1	122	126	159	162	218	218	234	244	213	215	169	169	274	274	339	343	163	171	134	142	288	288	103	113	223	225
386_2013	Grand Cayman	2013	#62	*86	yes		122	126	0	0	218	221	234	244	215	215	0	0	0	0	0	0	0	0	134	134	0	0	104	111	217	217
395_2013	Grand Cayman	2013	#63	*78	yes		122	126	159	165	218	218	0	0	215	217	167	169	0	0	327	327	163	163	126	134	288	288	103	111	0	0
402_2013	Grand Cayman	2013	#64	*15	no		122	126	162	168	218	218	234	246	217	217	169	189	0	0	339	339	163	163	134	136	320	320	103	111	0	0
368_2013	Grand Cayman	2013	#7	*78	yes		122	126	162	164	218	218	234	234	215	217	169	197	274	274	0	0	163	165	136	136	288	312	104	115	0	0
400_2013	Grand Cayman	2013	#7	*78	yes		122	126	162	165	218	218	234	234	0	0	169	197	0	0	0	0	163	165	136	136	288	288	104	111	0	0
UK11_2013	Grand Cayman	2013	#74	*114	yes	CM-A27.1	122	126	159	168	218	218	0	0	215	217	169	197	0	0	0	0	0	0	114	114	0	0	0	0	0	0
122_2013	Grand Cayman	2013	#9	*10	yes		122	126	165	168	218	218	234	234	215	215	191	195	274	274	319	331	165	169	134	136	282	288	111	115	0	0
231_2013	Grand Cayman	2013	#9	*19	yes		122	126	159	166	218	218	234	234	213	215	187	198	266	274	339	351	169	171	134	136	308	308	104	115	223	227
282_2013	Grand Cayman	2013	#9	*30	yes	CM-A5.1	122	126	159	166	218	220	234	234	215	217	195	197	266	266	331	339	169	173	126	134	308	308	115	115	225	227
345_2013	Grand Cayman	2013	#9	*19	yes		126	134	162	166	218	218	234	234	217	235	187	198	274	274	339	351	169	171	126	134	288	288	104	115	223	223
393_2013	Grand Cayman	2013	#9	*88	no		122	126	162	166	218	220	234	234	215	217	0	0	0	0	0	0	163	173	126	136	0	0	103	115	0	0
40_2013	Grand Cayman	2013	G001	*22	yes		126	128	162	165	218	218	230	234	215	217	187	191	266	274	331	339	169	171	134	134	282	288	111	111	223	229	19.3671	-81.3974	2013-06-02	120	0.7	0.940476
159_2013	Grand Cayman	2013	G001	*22	yes		126	128	162	165	218	218	230	248	215	215	169	191	266	274	335	335	165	169	134	136	282	282	111	111	223	225	19.3649	-81.3942	2013-07-06	135	0.851852	0.991304
253_2013	Grand Cayman	2013	G001	*22	yes		126	128	165	177	218	218	234	248	215	217	169	191	266	270	335	339	169	171	134	136	288	304	104	111	223	225	19.366	-81.3955	2013-07-19	165	0.824242	0.948529
323_2013	Grand Cayman	2013	G002	*33	yes		128	134	156	156	218	218	234	234	231	231	195	195	266	274	327	355	167	171	134	134	304	316	103	115	219	223	19.3665	-81.3963	2013-08-25	127	0.968504	0.99187
17_2013	Grand Cayman	2013	G003	*23	yes		122	122	159	168	218	219	234	234	215	215	195	197	270	274	339	343	171	171	134	140	288	288	103	111	219	223	19.3647	-81.3941	2013-05-21	120	0.866667	0.894231
161_2013	Grand Cayman	2013	G003	*23	yes		122	126	162	165	218	221	0	0	215	217	169	197	0	0	0	0	163	165	134	140	288	288	103	111	0	0	19.3639	-81.3929	2013-07-06	149	0.946309	1
213_2013	Grand Cayman	2013	G003	*37	yes		122	122	159	168	218	221	234	234	215	215	195	197	274	274	315	339	165	169	126	134	288	288	103	111	219	223	19.3648	-81.394	2013-07-16	138	0.804348	0.918919
262_2013	Grand Cayman	2013	G003	*23	yes		122	126	162	168	219	219	234	234	215	215	169	189	270	274	339	343	171	171	126	140	288	308	104	111	219	223	19.3697	-81.4023	2013-07-25	141	0.943262	0.932331
330_2013	Grand Cayman	2013	G003	*23	yes		122	126	162	168	218	221	234	234	215	217	169	197	270	274	339	343	163	171	126	140	288	308	104	111	219	223	19.3639	-81.3931	2013-08-04	120	0.983333	0.966102
360_2013	Grand Cayman	2013	G003	*37	yes		122	126	159	168	218	221	234	234	215	215	189	195	0	0	339	339	165	169	134	140	288	288	103	111	219	223	19.3675	-81.3987	2013-08-14	129	0.96124	0.919355
92_2013	Grand Cayman	2013	G005	*28	yes		126	132	159	159	218	218	234	244	249	251	189	195	274	278	323	347	171	173	134	140	308	320	104	111	219	223	19.3671	-81.3974	2013-06-16	107	0.785047	0.952381
184_2013	Grand Cayman	2013	G005	*28	yes		124	126	159	168	218	218	234	234	227	251	189	197	274	274	323	347	171	171	134	140	288	328	104	111	219	223	19.3667	-81.3965	2013-07-08	118	0.923729	0.954128
281_2013	Grand Cayman	2013	G005	*28	yes		124	126	158	174	218	218	234	244	249	251	187	195	274	278	323	347	171	171	126	134	308	320	104	111	219	223	19.3661	-81.3958	2013-07-26	136	0.992647	0.985185
324_2013	Grand Cayman	2013	G005	*28	yes		124	126	168	174	218	218	234	234	227	251	187	195	274	278	323	347	171	173	136	140	288	320	104	111	219	219	19.3633	-81.3922	2013-08-05	48	0.895833	0.976744
93_2013	Grand Cayman	2013	G007	*49	yes		124	126	165	168	218	218	234	234	217	219	189	207	266	278	339	343	171	171	134	134	288	304	111	115	225	231	19.3532	-81.3858	2013-06-20	153	0.849673	0.969231
210_2013	Grand Cayman	2013	G007	*54	no		116	124	165	174	218	218	234	234	219	219	169	207	266	274	347	347	163	171	134	136	288	312	111	113	223	225	19.3544	-81.3863	2013-07-15	150	0.913333	0.985401
72_2013	Grand Cayman	2013	G010	*18	yes		122	126	165	168	218	218	234	234	215	215	191	197	266	286	319	359	163	173	140	146	304	308	111	111	219	223	19.3528	-81.2435	2013-06-13	119	0.966387	1
146_2013	Grand Cayman	2013	G010	*18	yes		122	126	159	168	218	218	234	234	215	215	191	198	266	286	319	359	171	173	138	140	304	308	111	111	219	223	19.355	-81.1309	2013-07-03	141	0.985816	0.985612
254_2013	Grand Cayman	2013	G013	*51	yes		122	126	165	165	218	224	234	234	217	225	189	189	274	278	323	335	163	171	134	142	288	316	104	111	223	223	19.3958	-81.3897	2013-07-23	106	0.95283	1
301_2013	Grand Cayman	2013	G013	*51	yes		122	126	165	165	218	224	234	234	217	225	189	198	274	278	335	351	163	171	134	136	288	316	104	104	223	223	19.3956	-81.3901	2013-08-01	128	0.953125	0.97541
401_2013	Grand Cayman	2013	G013	*51	yes		122	126	159	165	218	224	234	234	217	225	189	189	274	278	335	351	171	171	126	142	288	288	103	111	219	223	19.3956	-81.3901	2013-08-29	118	0.915254	0.990741
412_2013	Grand Cayman	2013	G013	*79	yes		122	122	165	174	218	218	234	244	217	229	195	198	274	274	347	351	171	175	126	136	288	288	104	113	225	225	19.3955	-81.3901	2013-09-08	105	0.828571	0.954023
419_2013	Grand Cayman	2013	G013	*51	yes		122	126	165	165	218	218	234	234	217	225	189	198	274	274	335	351	163	175	126	142	288	316	103	111	219	223	19.3956	-81.3902	2013-09-15	103	0.805825	0.963855
UK7_2013	Grand Cayman	2013	G013	*113	yes		122	122	159	165	218	218	234	234	213	217	189	197	274	278	323	335	163	175	126	136	288	288	0	0	219	223				44	0.931818	0.414634
342_2013	Grand Cayman	2013	G014	*4	yes		122	122	165	165	218	218	234	244	213	227	197	198	266	274	335	339	163	165	136	136	288	320	104	104	219	223	19.3865	-81.4115	2013-08-05	168	0.904762	0.960526
134_2013	Grand Cayman	2013	G016	*14	yes		122	126	159	159	218	218	234	234	213	215	191	198	266	274	335	351	165	171	134	134	304	304	111	111	223	223	19.3578	-81.3879	2013-06-29	78	0.871795	0.941176
203_2013	Grand Cayman	2013	G016	*14	yes		122	126	159	159	218	220	234	234	215	217	191	195	266	266	311	335	165	177	136	140	324	324	103	111	223	225	19.3566	-81.3872	2013-07-12	107	0.906542	0.979381
331_2013	Grand Cayman	2013	G016	*14	yes		122	126	159	159	218	218	234	234	213	215	189	195	274	274	311	335	165	177	134	134	324	324	103	113	223	225	19.3548	-81.3865	2013-08-04	132	0.977273	0.992248
387_2013	Grand Cayman	2013	G017	*63	yes		122	122	162	168	218	218	244	268	217	249	169	197	266	274	311	319	171	171	134	138	288	304	104	103	223	223	19.3696	-81.4021	2013-08-05	108	0.898148	0.721649
305_2013	Grand Cayman	2013	G022	*65	yes		122	126	165	168	218	220	234	234	215	217	189	198	274	274	315	331	165	165	134	136	288	288	104	104	223	223	19.3644	-81.3938	2013-07-31	129	0.968992	0.96
413_2013	Grand Cayman	2013	G022	*65	yes		122	126	165	168	218	220	234	234	217	217	189	198	274	274	315	331	165	171	134	138	288	288	104	104	223	225	19.3864	-81.4121	2013-09-07	137	0.985401	0.97037
424_2013	Grand Cayman	2013	G022	*65	yes		122	134	162	165	218	220	234	234	217	223	189	198	274	274	315	331	169	171	136	138	288	288	104	103	223	223	19.3864	-81.4119	2013-09-27	131	0.977099	0.9375
235_2013	Grand Cayman	2013	G023	*25	yes		122	126	159	165	218	218	234	248	215	229	191	195	270	274	311	315	167	169	136	138	288	328	111	111	219	223	19.3671	-81.2636	2013-07-19	107	0.943925	0.940594
PNSSub_2013	Grand Cayman	2013	G033	*113	yes		122	126	159	165	218	218	234	234	213	215	169	197	0	0	323	327	161	163	134	134	288	288	0	0	0	0
170_2013	Grand Cayman	2013	G045	*26	yes		122	126	165	165	218	219	234	234	215	215	0	0	0	0	0	0	163	163	0	0	288	288	0	0	0	0	19.3649	-81.3942	2013-07-07	138	0.949275	0.992366
405_2013	Grand Cayman	2013	G052	*67	no		122	126	164	168	218	219	234	256	227	249	191	195	266	266	327	347	169	171	136	140	304	304	103	107	223	223	19.3636	-81.3925	2013-09-01	122	0.860656	0.971429
426_2013	Grand Cayman	2013	G052	*95	yes		122	134	156	168	218	219	234	234	249	253	191	195	266	266	327	347	169	171	126	140	288	312	104	111	219	223	19.3636	-81.3926	2013-10-06	97	0.948454	0.967391
245ub_2013	Grand Cayman	2013	G052	*48	no		120	134	164	168	218	219	234	234	245	249	169	189	266	286	315	347	163	169	136	140	280	312	104	107	219	223
53_2013	Grand Cayman	2013	G053	*107	yes		122	134	162	168	218	221	234	234	215	219	189	195	274	274	315	339	171	171	134	134	288	308	103	111	219	223	19.3639	-81.3931	2013-06-05	136	0.977941	0.954887
126_2014	Grand Cayman	2014	#10	*12	no	CM-A18.2	124	136	168	172	219	223	234	234	217	217	189	191	266	278	315	339	169	171	134	138	288	288	104	111	223	225
347_2014	Grand Cayman	2014	#12	*37	yes		122	122	164	168	218	221	234	238	215	229	197	197	266	274	339	343	169	171	134	140	288	320	103	111	219	219
484_2014	Grand Cayman	2014	#22	*23	yes	CM-A5.1	122	126	165	168	219	220	234	234	213	213	191	197	274	278	335	347	171	171	134	140	288	320	103	104	219	223
419_2014	Grand Cayman	2014	#33	*25	yes		122	122	159	162	218	219	234	252	221	229	189	195	274	274	315	339	169	171	134	134	288	316	104	107	219	225
329_2014	Grand Cayman	2014	#34	*39	yes	CM-A17.1	122	136	159	159	218	218	234	234	213	225	189	189	270	274	355	363	171	171	126	134	312	320	104	104	223	223
435_2014	Grand Cayman	2014	#34	*39	yes		122	132	159	168	218	220	234	234	217	249	189	198	274	274	335	363	171	171	126	134	320	324	104	111	219	223
224ub_2014	Grand Cayman	2014	#34	*39	yes		122	136	159	159	218	218	234	234	213	225	187	198	270	274	355	363	165	171	126	134	324	324	111	111	219	223
294_2014	Grand Cayman	2014	#4	*12	yes		122	126	168	172	218	223	234	234	215	217	197	201	274	274	315	339	171	171	126	134	288	312	104	111	225	225
532_2014	Grand Cayman	2014	#42	*108	yes	CM-A3.1	122	132	162	168	218	218	234	244	215	215	187	195	266	266	335	347	167	171	126	138	288	304	107	111	219	223
392_2014	Grand Cayman	2014	#43	*1	no		122	128	165	168	218	219	234	252	215	221	191	197	274	294	339	343	167	171	134	140	316	320	103	107	223	245
295_2014	Grand Cayman	2014	#51	*42	yes	CM-A5.1	122	134	168	168	218	219	234	234	215	219	191	197	254	274	327	347	169	171	134	134	288	288	104	111	219	219
475_2014	Grand Cayman	2014	#53	*95	yes	CM-A3.1	122	122	165	168	218	218	234	244	215	219	191	191	266	270	327	347	171	175	136	140	288	288	111	111	219	225
299_2014	Grand Cayman	2014	#54	*40	yes		116	128	162	165	218	218	234	248	217	223	189	189	266	274	331	339	165	171	134	140	288	320	104	111	219	223
471_2014	Grand Cayman	2014	#54	*40	yes	CM-A3.1	116	128	164	165	218	218	234	248	217	231	189	191	254	274	331	339	169	171	134	134	304	308	104	111	219	223
512_2014	Grand Cayman	2014	#54	*40	no		116	136	164	165	218	218	244	248	231	253	189	189	266	274	331	339	169	171	134	134	304	320	104	111	223	225
491_2014	Grand Cayman	2014	#58	*103	yes		122	122	162	168	218	218	234	266	215	217	189	197	266	266	311	331	169	169	140	142	288	288	103	111	219	223
518_2014	Grand Cayman	2014	#58	*103	yes		122	130	162	168	218	218	234	266	217	217	189	197	266	274	311	343	167	169	134	140	288	288	103	111	223	223
UK007_2014	Grand Cayman	2014	#59	*104	yes		122	122	162	165	218	219	234	234	217	225	189	195	266	274	327	351	171	171	140	140	288	328	107	111	219	229
444_2014	Grand Cayman	2014	#65	*101	yes	CM-A13.1	122	134	165	168	219	219	234	248	215	229	189	191	266	274	331	331	171	171	126	134	288	288	104	104	223	225
451ub_2014	Grand Cayman	2014	#66	*103	yes		122	126	162	162	218	219	234	234	221	237	189	189	266	274	327	343	169	173	134	134	316	328	104	111	219	223
460_2014	Grand Cayman	2014	#67	*105	yes		122	126	159	162	218	224	234	234	231	253	191	197	266	274	327	339	165	169	134	134	288	308	107	111	219	225
517_2014	Grand Cayman	2014	#67	*103	yes	CM-A3.1	122	122	162	162	218	224	234	234	237	253	189	197	266	266	315	331	169	171	134	134	288	288	107	111	219	225
473_2014	Grand Cayman	2014	#68	*45	yes		122	126	162	162	218	218	234	266	213	221	195	195	266	270	315	339	163	169	134	136	280	316	104	111	219	223
539_2014	Grand Cayman	2014	#68	*45	no		122	122	162	162	218	219	234	266	215	221	169	189	270	274	315	339	163	169	134	136	280	316	104	111	223	239
485_2014	Grand Cayman	2014	#69	*94	yes	CM-A3.1	122	126	162	172	218	218	234	234	215	215	191	195	266	274	327	335	165	171	134	134	288	288	103	107	219	227
403_2014	Grand Cayman	2014	#7	*90	yes		126	126	162	162	218	223	234	234	225	225	195	197	270	274	343	367	165	167	134	140	288	320	103	104	223	223
514_2014	Grand Cayman	2014	#70	*32	yes		126	134	165	165	218	218	234	244	213	225	191	197	266	270	327	347	165	173	134	136	288	340	104	111	219	225
536_2014	Grand Cayman	2014	#71	*30	yes	CM-A3.1	122	126	159	168	218	218	234	244	215	227	195	197	266	274	327	339	171	171	134	136	282	308	103	111	219	219
UK005_2014	Grand Cayman	2014	#75	*78	no	CM-A80.1	122	136	159	164	218	218	234	248	215	215	169	191	266	270	331	339	165	171	136	136	288	312	113	115	223	225
508_2014	Grand Cayman	2014	G001	*51	yes		126	136	165	165	218	218	234	234	215	225	189	191	274	274	331	335	163	169	136	142	282	288	104	111	223	223	19.3666	-81.3964	2014-09-08	125	0.632	0.291139
453_2014	Grand Cayman	2014	G023	*104	yes		116	136	165	165	218	218	234	234	215	233	191	191	266	274	311	327	171	173	136	140	328	328	103	104	225	229	19.2687	-81.3896	2014-08-23	121	0.966942	0.957265
470_2014	Grand Cayman	2014	G023	*104	yes		122	136	165	165	218	219	234	234	215	217	191	191	266	270	311	327	171	173	134	134	288	288	103	104	225	229	19.2688	-81.3897	2014-09-01	115	0.747826	0.883721
558_2014ǂ	Grand Cayman	2014	G025	*68	yes		122	122	162	162	218	218	234	234	215	221	189	195	266	274	343	347	163	171	134	134	288	288	103	113	223	225	19.3625	-81.3915	2014-06-05	152	0.927632	0.921986
324_2014ǂ	Grand Cayman	2014	G025	*68	yes		122	128	162	168	218	218	234	234	217	221	195	197	274	274	347	371	163	171	134	134	288	312	103	113	223	225	19.3656	-81.395	2014-07-25	146	0.965753	0.93617
382_2014ǂ	Grand Cayman	2014	G025	*68	yes		122	122	162	162	219	221	234	234	215	221	189	191	266	274	343	371	169	173	134	134	288	288	103	103	219	219	19.3656	-81.3951	2014-08-03	165	0.824242	0.713235
415_2014	Grand Cayman	2014	G025	*21	yes		122	122	156	162	218	223	234	246	217	221	169	189	266	274	343	343	169	171	134	134	288	304	103	111	223	223	19.3632	-81.392	2014-08-11	158	0.531646	0.75
481_2014	Grand Cayman	2014	G025	*21	yes		122	122	156	168	219	223	234	234	215	217	169	189	266	274	319	343	169	171	140	152	288	312	103	111	219	223	19.3646	-81.3939	2014-08-31	96	0.854167	0.670732
398ub_2014	Grand Cayman	2014	G025	*68	yes		122	122	168	174	218	221	234	234	215	221	189	195	266	274	343	371	171	173	134	140	288	312	103	103	219	219
137_2014	Grand Cayman	2014	G027	*15	yes		126	128	165	165	218	218	234	252	217	225	189	191	274	274	331	335	173	173	134	134	288	320	107	111	219	223	19.355	-81.3865	2014-06-27	120	0.883333	0.943396
305_2014	Grand Cayman	2014	G027	*66	yes		120	136	165	172	218	218	244	252	215	215	191	197	274	274	315	331	171	173	134	140	282	288	103	111	223	223	19.3612	-81.3902	2014-07-19	119	0.907563	0.851852
368_2014ǂ	Grand Cayman	2014	G027	*83	yes		122	128	165	165	218	218	234	244	217	239	191	191	274	274	323	335	159	169	134	138	288	288	104	111	223	223	19.3662	-81.396	2014-07-30	119	0.823529	0.612245
405_2014	Grand Cayman	2014	G027	*15	yes		126	128	165	165	218	218	234	234	215	225	189	191	270	274	335	335	163	169	134	136	282	328	104	111	223	223	19.3666	-81.3966	2014-08-10	140	0.985714	0.572464
325_2014	Grand Cayman	2014	G028	*76	yes		122	126	159	159	218	218	234	234	217	221	191	197	266	274	311	335	165	171	134	134	288	288	107	111	223	229	19.365	-81.3944	2014-07-25	105	0.952381	0.79
387_2014	Grand Cayman	2014	G028	*76	yes		126	134	159	159	218	218	234	246	217	221	191	197	274	274	311	327	171	171	134	138	288	288	103	111	223	229	19.3649	-81.3944	2014-08-03	116	0.732759	0.752941
408_2014	Grand Cayman	2014	G028	*64	yes		126	134	156	166	218	223	234	246	215	217	189	191	266	274	311	327	165	171	134	138	282	288	103	115	225	225	19.3645	-81.3939	2014-08-11	100	0.76	0.842105
UK009_2014	Grand Cayman	2014	G028	*76	no		126	134	156	158	218	223	234	246	217	221	191	197	266	274	311	335	171	171	134	138	282	288	107	111	223	229	19.3637	-81.3927	2014-08-18	109	1	0.990826
474_2014	Grand Cayman	2014	G028	*64	no		126	134	156	166	218	223	234	246	217	221	191	197	266	274	311	327	165	171	134	138	282	288	107	115	223	223	19.3637	-81.3928	2014-08-30	94	0.989362	0.989247
230_2014	Grand Cayman	2014	G029	*42	yes		122	122	159	168	219	220	234	234	215	225	189	197	266	274	315	339	171	171	126	134	288	308	103	111	223	223	19.355	-81.3865	2014-07-09	126	0.952381	0.975
297_2014	Grand Cayman	2014	G029	*42	yes		122	126	159	168	219	223	234	244	215	215	189	197	266	274	315	339	165	171	126	134	308	316	103	104	219	223	19.3553	-81.3866	2014-07-19	131	0.717557	0.617021
357_2014	Grand Cayman	2014	G029	*42	yes		122	134	159	168	218	223	234	234	219	225	189	197	266	274	315	339	169	171	134	136	308	316	103	104	219	223	19.3602	-81.3894	2014-07-30	143	0.699301	0.79
429_2014	Grand Cayman	2014	G029	*42	yes		122	126	159	164	219	223	234	234	215	225	197	197	266	274	315	339	165	169	126	134	288	308	104	104	223	223	19.3608	-81.39	2014-08-09	130	0.938462	0.819672
389_2014ǂ	Grand Cayman	2014	G031	*101	yes		126	134	165	165	218	219	234	242	215	215	191	191	274	274	331	343	165	171	152	152	288	288	104	104	223	229	19.3633	-81.3922	2014-08-01	122	0.827869	0.653465
500_2014	Grand Cayman	2014	G031	*101	yes		126	134	165	165	218	223	234	242	215	229	191	195	266	274	323	331	165	169	126	152	288	288	104	111	223	229	19.3649	-81.3944	2014-09-07	114	0.938596	0.635514
515_2014	Grand Cayman	2014	G032	*65	yes		122	122	162	168	219	220	234	234	217	221	189	195	274	274	315	343	165	171	134	134	288	316	104	104	225	239	19.3636	-81.3927	2014-09-10	96	0.958333	0.978261
385_2014ǂ	Grand Cayman	2014	G033	*85	no		122	136	162	165	218	219	234	244	215	229	189	197	266	274	311	339	165	173	134	138	288	312	103	115	223	225	19.3654	-81.3949	2014-08-02	134	0.992537	0.969925
529_2014	Grand Cayman	2014	G033	*85	yes		122	126	162	165	218	219	234	244	215	229	197	197	274	274	335	339	163	173	134	138	288	312	103	113	219	225	19.3671	-81.3975	2014-09-18	121	0.768595	0.827957
349_2014	Grand Cayman	2014	G034	*80	yes		122	136	165	165	218	219	234	234	215	215	191	198	274	274	311	339	169	173	126	136	288	328	104	111	223	223	19.2693	-81.3904	2014-07-28	117	0.957265	0.776786
391_2014ǂ	Grand Cayman	2014	G034	*80	yes		126	136	165	165	218	219	234	234	215	215	191	198	270	274	311	335	165	171	126	136	288	288	104	104	223	225	19.3614	-81.3904	2014-08-04	128	0.976562	0.824
513_2014	Grand Cayman	2014	G034	*80	yes		122	136	159	165	218	219	234	234	215	215	189	191	270	274	331	339	169	173	126	134	288	288	107	111	223	223	19.3594	-81.3885	2014-09-11	112	0.982143	1
298_2014	Grand Cayman	2014	G035	*11	yes		122	126	165	165	218	218	246	246	215	227	189	197	266	266	351	355	165	171	134	134	280	340	111	113	227	227	19.3546	-81.3864	2014-07-19	119	0.991597	0.957627
350_2014	Grand Cayman	2014	G035	*11	yes		122	136	165	165	218	218	234	234	215	215	189	191	266	270	331	355	165	165	134	136	280	340	104	111	227	227	19.3548	-81.3865	2014-07-27	125	0.896	0
501_2014	Grand Cayman	2014	G036	*98	yes		128	128	164	165	218	218	234	234	217	217	191	191	266	274	311	367	163	171	134	136	288	312	103	115	223	225	19.3636	-81.3925	2014-09-05	140	0.957143	0.947761
519_2014	Grand Cayman	2014	G036	*100	yes		128	136	165	165	218	218	234	248	217	221	191	198	270	278	331	363	163	171	134	136	288	320	107	115	219	223	19.3641	-81.3933	2014-09-15	156	0.942308	0.85034
424_2014ǂ	Grand Cayman	2014	G038	*94	yes		122	122	162	172	218	218	234	234	215	215	195	198	266	274	335	351	165	165	140	152	288	288	103	107	219	225	19.3244	-81.3836	2014-08-14	53	0.735849	0.871795
455_2014	Grand Cayman	2014	G038	*94	yes		122	126	165	172	218	218	234	244	215	215	195	198	266	274	327	335	165	171	140	152	288	312	103	107	219	225	19.3342	-81.3817	2014-08-24	149	0.785235	0.74359
538_2014	Grand Cayman	2014	G038	*94	yes		122	122	165	172	218	218	234	246	215	215	195	198	266	274	327	335	165	171	140	152	288	288	103	103	219	227	19.3304	-81.3821	2014-09-22	142	0.880282	0.896
503_2014	Grand Cayman	2014	G039	*106	yes		122	122	164	165	218	218	244	244	213	215	195	197	270	274	335	355	163	165	134	142	288	320	104	111	223	225	19.3635	-81.3924	2014-09-08	125	0.92	0.921739
526_2014	Grand Cayman	2014	G039	*71	yes		122	124	159	164	218	218	244	244	215	229	195	197	274	278	335	339	167	171	132	134	288	288	103	104	225	227	19.3633	-81.3921	2014-09-17	116	0.974138	0.867257
150_2014	Grand Cayman	2014	G040	*11	no		122	126	164	165	218	218	244	246	215	227	195	198	266	266	343	347	165	171	134	136	280	288	111	115	219	227	19.3648	-81.3942	2014-06-30	102	0.921569	0.87234
250_2014	Grand Cayman	2014	G040	*11	yes		122	126	164	165	218	218	244	246	215	227	189	197	266	274	339	355	165	171	134	136	280	312	111	111	219	227	19.3642	-81.3935	2014-07-13	97	0.938144	0.857143
296_2014	Grand Cayman	2014	G040	*11	yes		126	126	164	165	218	218	234	244	215	227	189	195	266	266	339	347	165	165	134	136	280	312	103	111	219	225	19.3633	-81.3922	2014-07-20	117	0.683761	0.7625
409_2014	Grand Cayman	2014	G040	*11	yes		122	122	164	165	218	218	234	244	215	215	189	195	266	266	343	347	171	171	134	134	280	312	103	111	223	225	19.3644	-81.3938	2014-08-09	96	0.802083	0.883117
440_2014	Grand Cayman	2014	G041	*100	no		126	126	156	165	218	218	234	234	221	221	191	197	266	274	327	343	165	165	134	134	288	320	103	107	219	227	19.3681	-81.265	2014-08-20	137	0.956204	0.923664
308_2014	Grand Cayman	2014	G042	*69	yes		122	134	159	165	218	220	234	234	215	215	195	198	266	270	327	347	165	171	136	140	308	316	111	113	223	225	19.3661	-81.3956	2014-07-21	99	0.878788	0.804598
437_2014	Grand Cayman	2014	G042	*69	no		122	134	159	165	218	223	234	244	215	215	189	198	270	274	327	343	169	171	126	134	304	316	111	113	0	0	19.3696	-81.4023	2014-08-13	107	0.971963	0.826923
487_2014ǂ	Grand Cayman	2014	G043	*105	yes		126	128	162	162	218	218	234	234	217	231	191	198	254	274	327	331	165	169	134	136	288	288	107	111	223	225	19.3646	-81.394	2014-09-04	123	0.98374	0.818182
542_2014	Grand Cayman	2014	G043	*105	yes		126	128	162	162	218	224	234	234	217	231	189	198	254	266	327	339	169	171	134	134	288	308	104	111	219	225	19.3664	-81.3962	2014-09-23	126	0.984127	0.967742
456_2014	Grand Cayman	2014	G044	*70	yes		122	126	159	168	218	218	234	234	213	223	189	198	266	278	335	339	171	171	134	134	288	296	103	104	219	225	19.3633	-81.3921	2014-08-25	117	0.940171	0.972727
494_2014ǂ	Grand Cayman	2014	G044	*70	yes		116	122	159	168	218	221	234	234	213	223	169	197	274	274	339	339	171	175	134	134	288	304	103	104	219	225	19.365	-81.3944	2014-09-04	109	0.93578	0.941176
544_2014	Grand Cayman	2014	G044	*70	yes		116	122	159	159	218	221	234	244	213	223	169	198	274	274	335	339	169	175	134	134	288	304	107	107	225	225	19.3654	-81.3949	2014-09-23	115	1	0.982609
417_2014	Grand Cayman	2014	G045	*91	yes		128	134	159	165	218	219	234	234	215	215	189	198	266	266	311	335	163	171	134	138	280	288	104	111	225	227	19.266	-81.3802	2014-08-02	102	0.980392	0.9
426_2014	Grand Cayman	2014	G045	*91	no		128	134	159	164	218	219	234	234	215	225	189	189	266	266	311	335	163	165	134	138	288	288	104	111	225	227	19.2661	-81.3799	2014-08-15	102	0.960784	0.979592
462_2014	Grand Cayman	2014	G045	*45	yes		122	122	159	164	218	219	234	266	215	215	195	197	266	274	339	343	163	171	134	138	288	316	103	111	223	223	19.2667	-81.3784	2014-08-26	86	0.848837	0.890411
391_G_2015	Grand Cayman	2015	#1	*52	yes	CM-A3.1	122	128	159	165	218	218	234	234	215	217	191	195	274	274	331	339	171	171	136	136	288	328	111	115	223	223
143_G_2015	Grand Cayman	2015	#14	*5	no		122	130	165	168	218	220	234	234	243	249	191	197	266	266	315	319	169	171	138	140	282	288	107	111	219	219
311_G_2015	Grand Cayman	2015	#14	*36	yes	CM-A22.1	126	130	162	165	218	218	234	234	249	251	189	197	266	286	315	319	169	169	140	140	282	288	104	111	225	229
312_G_2015	Grand Cayman	2015	#14	*71	yes		124	128	159	168	218	224	234	234	217	249	195	197	254	274	315	335	169	173	132	138	288	288	111	111	219	225
355_G_2015	Grand Cayman	2015	#14	*36	no		126	130	165	168	218	218	234	234	249	251	195	197	266	270	315	359	167	169	140	140	282	288	103	104	223	225
151_G_2015	Grand Cayman	2015	#17	*20	yes		122	122	162	168	218	218	234	234	215	217	189	197	266	286	319	359	163	171	140	140	282	288	103	103	223	225
157_G_2015	Grand Cayman	2015	#19	*21	yes	CM-A1.2	126	134	159	165	218	218	234	234	223	249	169	195	266	274	0	0	171	171	136	152	304	304	104	111	0	0
166_G_2015	Grand Cayman	2015	#20	*25	no	CM-A3.1	126	136	162	165	218	223	234	234	215	227	169	195	270	274	339	343	167	171	138	150	288	316	103	107	219	225
422_G_2015	Grand Cayman	2015	#20	*93	yes	CM-A3.1	126	126	156	165	218	223	234	242	217	217	169	195	270	274	339	359	171	187	126	134	288	312	103	103	223	223
226_G_2015	Grand Cayman	2015	#21	*27	no		122	122	171	171	0	0	220	220	275	275	197	197	274	274	323	343	169	171	0	0	288	288	121	127	223	225
418_G_2015	Grand Cayman	2015	#21	*82	yes	CM-A34.1	122	122	159	174	218	218	234	234	215	275	0	0	274	274	311	335	0	0	136	138	288	288	107	111	0	0
179ub_G_2015	Grand Cayman	2015	#21	*27	no		122	134	171	171	0	0	220	224	267	275	187	191	274	274	335	343	165	171	0	0	312	320	121	127	219	223
211_G_2015	Grand Cayman	2015	#23	*36	no	CM-A22.1	122	130	0	0	0	0	226	228	267	275	189	197	266	286	319	319	169	171	0	0	280	282	121	127	225	229
191_G_2015	Grand Cayman	2015	#25	*30	yes	CM-A1.1	122	122	159	159	218	218	234	244	215	215	187	189	266	266	315	339	165	171	138	140	296	308	103	103	219	223
222_G_2015	Grand Cayman	2015	#32	*38	no		122	130	0	0	0	0	224	228	271	271	187	197	266	274	311	311	167	171	0	0	312	312	125	125	223	225
219ub_G_2015	Grand Cayman	2015	#32	*38	no		122	126	0	0	0	0	224	228	267	275	187	187	266	270	323	327	165	173	0	0	288	288	125	125	223	225
UK4ub_G_2015	Grand Cayman	2015	#36	*44	yes	CM-A1.1	122	122	165	168	218	218	234	238	215	237	195	198	266	266	315	359	157	171	130	138	296	312	103	115	223	223
349_G_2015	Grand Cayman	2015	#37	*15	yes		122	126	159	165	218	218	234	244	215	225	169	197	270	274	311	339	163	171	134	134	282	288	107	111	219	219
396_G_2015	Grand Cayman	2015	#37	*80	yes		122	126	165	174	218	218	234	234	215	215	169	198	274	274	335	343	163	171	126	134	288	288	104	111	219	223
432ub_G_2015	Grand Cayman	2015	#37	*98	yes	CM-A3.1	122	128	164	174	218	218	234	244	215	217	189	191	266	274	311	311	171	171	134	136	288	288	103	111	223	225
437ub_G_2015	Grand Cayman	2015	#37	*98	yes	CM-A3.1	113	122	159	164	218	218	234	244	215	215	189	195	266	274	311	343	171	171	134	140	288	312	103	111	219	225
242_G_2015	Grand Cayman	2015	#39	*46	no	CM-A3.1	132	134	162	174	219	221	234	234	215	217	167	219	0	0	0	0	143	217	134	134	0	0	111	111	235	235
275_G_2015	Grand Cayman	2015	#39	*46	no		134	134	159	162	219	221	234	244	215	217	173	173	0	0	0	0	143	217	134	134	0	0	103	111	235	235
104_G_2015	Grand Cayman	2015	#4	*4	yes		126	134	165	168	218	218	234	234	213	219	197	197	274	274	311	339	171	171	134	142	312	320	104	104	219	223
132_G_2015	Grand Cayman	2015	#4	*4	yes		122	126	165	165	219	221	234	234	213	215	197	197	274	274	335	343	165	171	134	136	312	320	104	104	223	225
282_G_2015	Grand Cayman	2015	#4	*4	yes		126	134	165	168	219	221	244	244	213	219	189	197	274	274	311	343	165	171	134	136	288	304	104	111	223	225
343_G_2015	Grand Cayman	2015	#4	*4	yes		126	134	165	165	218	221	234	244	213	219	197	197	274	274	335	343	163	165	134	136	288	320	104	113	223	225
371_G_2015	Grand Cayman	2015	#4	*4	yes		126	126	165	165	218	218	234	234	213	215	189	198	274	274	311	343	163	171	134	142	288	304	104	104	219	225
244_G_2015	Grand Cayman	2015	#41	*18	yes	CM-A27.1	132	134	159	168	218	218	234	234	215	217	189	198	0	0	0	0	0	0	134	138	0	0	111	111	235	239
258_G_2015	Grand Cayman	2015	#43	*46	no		132	132	156	159	218	220	234	234	215	215	0	0	0	0	0	0	145	215	134	140	0	0	103	107	235	245
265_G_2015	Grand Cayman	2015	#43	*53	no		120	132	165	165	218	223	234	234	213	215	0	0	0	0	0	0	0	0	134	142	0	0	104	107	235	245
62_G_2015	Grand Cayman	2015	#45	*55	yes	CM-A3.1	122	128	165	165	219	221	234	234	217	257	189	191	274	278	331	367	169	171	136	152	288	308	103	111	223	229
279_G_2015	Grand Cayman	2015	#45	*56	yes	CM-A3.1	122	128	165	165	219	224	234	234	217	217	191	197	254	274	335	351	169	173	136	138	282	288	103	104	219	223
370_G_2015	Grand Cayman	2015	#45	*79	yes	CM-A3.1	122	128	165	174	218	219	234	234	217	229	191	195	274	274	331	339	169	171	136	140	288	316	104	111	223	223
283_G_2015	Grand Cayman	2015	#46	*59	yes	CM-A1.1	120	122	162	165	218	218	234	252	215	217	197	197	266	266	347	355	163	163	134	134	308	340	111	111	227	227
289_G_2015	Grand Cayman	2015	#49	*60	no		122	126	165	168	218	223	234	248	219	223	191	198	0	0	0	0	171	171	134	134	282	288	103	111	219	223
107_G_2015	Grand Cayman	2015	#5	*5	yes		122	122	165	174	218	218	234	234	215	243	191	191	266	270	347	371	171	171	140	140	282	288	107	111	223	223
305_G_2015	Grand Cayman	2015	#5	*5	yes		122	126	165	168	218	220	234	234	215	217	191	191	266	270	319	371	171	171	138	140	282	288	111	111	219	219
400_G_2015	Grand Cayman	2015	#56	*89	yes		122	126	0	0	218	218	268	268	0	0	169	189	274	274	339	343	163	169	0	0	288	288	0	0	219	223
315_G_2015	Grand Cayman	2015	#58	*73	yes	CM-A5.1	116	122	156	165	218	219	234	266	215	215	189	195	266	274	315	343	167	169	136	140	288	288	103	103	223	223
111_G_2015	Grand Cayman	2015	#6	*7	yes	CM-A3.1	122	130	159	165	219	219	234	234	213	233	198	199	266	274	335	335	0	0	142	142	288	288	111	111	0	0
264_G_2015	Grand Cayman	2015	#6	*52	yes	CM-A3.1	122	128	165	165	218	219	234	248	213	217	197	198	266	274	331	335	171	171	136	138	288	288	111	115	225	227
367_G_2015	Grand Cayman	2015	#6	*52	yes	CM-A3.1	122	128	159	165	219	219	234	248	217	217	197	198	274	274	331	335	165	171	136	142	288	320	104	111	223	223
341_G_2015	Grand Cayman	2015	#60	*31	yes		122	124	162	177	220	221	234	234	215	217	191	195	266	266	311	331	165	171	134	136	288	288	103	111	219	223
383_G_2015	Grand Cayman	2015	#61	*73	yes	CM-A5.1	116	122	156	159	219	219	234	266	215	215	187	197	266	266	323	363	167	171	126	136	288	332	103	107	223	223
114_G_2015	Grand Cayman	2015	#7	*8	yes		122	126	159	164	218	218	234	234	213	225	189	197	274	274	331	335	169	171	136	142	312	312	104	104	223	223
334_G_2015	Grand Cayman	2015	#7	*78	yes		126	136	159	165	218	218	234	234	215	225	169	197	266	274	339	343	165	165	126	134	288	312	104	111	223	223
199_G_2015	Grand Cayman	2015	#8	*9	no		122	128	0	0	0	0	234	234	267	267	0	0	274	282	331	371	171	171	172	172	288	296	115	121	219	227
278_G_2015	Grand Cayman	2015	G001	*56	yes	CM-A3.1	122	136	165	165	218	218	234	234	215	217	191	207	266	274	335	351	169	198	136	138	282	282	103	104	219	223	19.3661	-81.3958	2015-07-19	145	0.937931	0.772059
321_G_2015ǂ	Grand Cayman	2015	G001	*74	yes	CM-A3.1	128	134	159	165	218	218	244	248	217	231	169	191	266	270	311	331	169	173	132	136	282	328	104	104	219	223	19.3637	-81.3927	2015-08-03	170	0.788235	0.910448
338_G_2015	Grand Cayman	2015	G001	*55	yes	CM-A3.1	122	136	165	165	218	221	234	234	215	219	191	197	266	270	335	351	169	171	134	136	282	308	111	111	223	223	19.3867	-81.411	2015-08-06	150	0.926667	0.920863
259_G_2015	Grand Cayman	2015	G005	*28	yes		124	126	168	174	218	218	234	244	227	251	187	197	274	274	323	347	171	173	134	140	288	320	103	103	219	219	19.3633	-81.3921	2015-07-23	71	0.971831	0.927536
322_G_2015	Grand Cayman	2015	G005	*28	yes		122	132	159	168	218	218	234	244	229	249	189	197	274	274	323	339	171	173	126	134	288	320	104	111	219	219	19.3634	-81.3922	2015-08-02	131	0.580153	0.657895
161_G_2015	Grand Cayman	2015	G007	*24	yes		124	134	159	168	218	220	234	234	225	229	187	195	274	274	343	351	163	171	134	140	288	288	104	111	219	225	19.3608	-81.3899	2015-06-29	54	0.537037	0.862069
193_G_2015	Grand Cayman	2015	G007	*24	yes		124	134	168	168	218	218	234	234	219	225	187	195	274	274	343	351	163	171	134	140	282	288	104	111	219	225	19.3575	-81.3878	2015-07-12	174	0.793103	0.688406
99_G_2015	Grand Cayman	2015	G010	*13	yes		122	122	159	168	218	218	0	0	0	0	191	197	274	286	315	319	171	173	0	0	308	316	0	0	219	225	19.355	-81.131	2015-06-15	112	0.901786	0.970297
130_G_2015	Grand Cayman	2015	G010	*13	yes		122	122	159	168	218	218	234	234	215	217	191	197	274	286	315	359	171	173	134	140	282	316	111	113	219	219	19.3549	-81.1318	2015-06-23	150	0.886667	0.691729
353_G_2015	Grand Cayman	2015	G010	*13	yes		122	122	159	168	218	218	234	234	215	245	191	191	270	274	315	359	171	173	134	140	282	316	111	111	225	225	19.3478	-81.1716	2015-08-03	125	0.984	0.658537
229_G_2015	Grand Cayman	2015	G023	*41	yes		126	136	165	165	219	223	234	234	215	231	191	197	266	274	311	339	165	173	134	136	316	328	103	104	223	223	19.3672	-81.2642	2015-07-16	94	0.946809	0.910112
268_G_2015	Grand Cayman	2015	G023	*53	yes	CM-A3.1	126	126	165	165	218	223	234	248	213	215	191	197	270	270	311	339	171	173	136	142	282	288	104	107	223	227	19.3634	-81.2588	2015-07-26	117	0.794872	0.580645
364_G_2015	Grand Cayman	2015	G023	*53	yes		126	126	165	165	218	218	234	234	213	215	191	198	270	274	331	335	169	171	134	136	288	316	107	111	223	227	19.3672	-81.2637	2015-08-12	114	0.824561	0.797872
149_G_2015	Grand Cayman	2015	G024	*45	yes		122	122	159	162	218	218	234	244	215	239	189	198	266	274	335	339	171	171	134	134	288	288	103	111	223	239	19.3698	-81.2666	2015-06-30	104	0.817308	0.882353
281_G_2015ǂ	Grand Cayman	2015	G048	*58	yes		122	136	165	165	219	220	234	234	217	237	195	198	266	266	323	339	167	171	134	140	296	308	103	111	219	223	19.3636	-81.3926	2015-07-24	155	0.941935	0.609589
324_G_2015ǂ	Grand Cayman	2015	G048	*58	yes		122	134	165	168	218	218	234	234	215	241	195	195	266	270	327	331	163	171	134	140	288	308	111	111	223	223	19.3649	-81.3944	2015-08-03	166	0.981928	0.533742
402_G_2015	Grand Cayman	2015	G048	*58	yes		122	134	165	168	218	220	234	234	215	237	195	195	266	266	331	339	163	171	134	140	288	296	103	107	219	223	19.3669	-81.397	2015-08-25	172	0.930233	0.55625
428_G_2015ǂ	Grand Cayman	2015	G048	*58	yes		122	136	159	165	218	220	234	234	217	241	195	198	266	266	323	327	163	171	134	140	288	308	103	107	219	223	19.3669	-81.397	2015-09-05	167	0.988024	0.648485
UK7_G_2015	Grand Cayman	2015	G048	*58	yes		122	136	165	168	219	220	234	234	217	241	195	197	266	266	327	331	163	171	134	140	288	308	103	111	223	223	19.3655	-81.3948		156	0.955128	0.771812
291_G_2015	Grand Cayman	2015	G049	*61	yes	CM-A3.1	128	136	165	165	219	219	234	248	215	217	191	195	274	274	331	331	169	173	134	136	288	328	107	115	223	225	19.2676	-81.3866	2015-07-26	124	0.879032	0.688073
339_G_2015	Grand Cayman	2015	G049	*79	yes	CM-A3.1	122	128	165	174	218	218	234	234	217	229	189	198	274	274	331	339	171	171	134	140	288	316	111	115	223	225	19.3661	-81.3955	2015-08-04	128	0.992188	0.590551
421_G_2015ǂ	Grand Cayman	2015	G049	*92	yes	CM-A3.1	122	136	165	174	218	218	234	234	215	215	189	198	274	274	331	347	171	171	134	138	288	328	104	104	221	225	19.3661	-81.3955	2015-09-03	127	0.889764	0.743363
444_G_2015	Grand Cayman	2015	G049	*92	yes	CM-A3.1	122	128	165	174	218	219	234	234	215	217	0	0	274	274	331	347	0	0	136	140	288	328	111	115	219	223	19.3636	-81.3925	2015-09-12	125	0.92	0.956522
277_G_2015ǂ	Grand Cayman	2015	G050	*55	yes		122	136	165	165	218	221	234	234	217	257	189	191	274	278	335	367	165	171	134	134	288	316	104	111	225	225	19.3863	-81.4124	2015-07-27	107	0.439252	0.382979
UK6_G_2015	Grand Cayman	2015	G050	*55	yes		122	136	165	165	218	221	234	234	215	219	189	191	266	274	335	351	165	171	134	134	288	316	104	111	223	225	19.3864	-81.4121		142	0.978873	0.978417
292_G_2015ǂ	Grand Cayman	2015	G051	*50	yes		122	128	159	165	218	218	244	256	215	231	197	198	274	282	331	343	171	175	126	136	288	316	103	111	219	219	19.366	-81.3956	2015-07-29	127	0.937008	0.764706
293_G_2015ǂ	Grand Cayman	2015	G052	*63	yes		126	134	162	164	218	218	234	268	213	249	169	195	266	274	335	347	171	171	126	142	304	304	104	111	219	223	19.3636	-81.3926	2015-07-31	91	0.923077	0.869048
361_G_2015	Grand Cayman	2015	G052	*63	yes		122	122	156	159	218	219	234	234	217	227	189	197	266	274	319	347	169	171	126	134	304	312	104	107	223	223	19.3635	-81.3924	2015-08-08	112	0.964286	0.888889
392_G_2015	Grand Cayman	2015	G052	*63	yes		122	134	159	164	218	218	234	268	217	249	189	197	266	274	319	347	171	171	126	142	304	304	104	111	223	223	19.3644	-81.3937	2015-08-20	105	0.514286	0.388889
438_G_2015ǂ	Grand Cayman	2015	G052	*63	yes	CM-A3.1	126	134	156	162	218	218	234	268	213	251	169	189	266	266	319	347	169	171	126	142	312	316	104	104	223	223	19.3637	-81.3927	2015-09-09	110	0.890909	0.959184
452_G_2015	Grand Cayman	2015	G052	*63	yes		122	122	162	164	218	219	234	268	217	227	189	197	266	266	319	347	171	171	126	134	304	304	104	104	219	223	19.3666	-81.3965	2015-09-19	112	0.892857	0.96
405ub_G_2015	Grand Cayman	2015	G052	*67	no		126	134	164	168	219	219	234	256	227	249	191	195	266	266	327	347	169	171	136	140	304	304	103	107	223	223
304_G_2015	Grand Cayman	2015	G053	*64	yes		122	122	166	168	219	221	234	246	215	217	191	197	266	278	335	347	171	171	134	138	288	316	104	115	219	225	19.3645	-81.3939	2015-07-29	130	0.861538	0.910714
369_G_2015ǂ	Grand Cayman	2015	G053	*76	yes		122	126	158	168	221	223	234	234	215	217	189	191	0	0	335	347	169	171	134	134	288	316	104	111	219	229	19.3634	-81.3924	2015-08-07	146	0.945205	0.84058
380_G_2015ǂ	Grand Cayman	2015	G053	*84	yes		122	134	166	168	218	223	234	234	217	219	189	191	274	278	335	347	165	171	134	134	288	316	103	111	219	229	19.3646	-81.394	2015-08-17	139	0.920863	0.820312
406_G_2015	Grand Cayman	2015	G053	*84	yes		122	126	165	166	218	223	234	234	215	217	189	191	274	278	335	347	171	171	134	140	288	316	103	111	219	225	19.3639	-81.3931	2015-08-27	149	0.932886	0.942446
331_G_2015	Grand Cayman	2015	G054	*60	yes		122	122	159	168	218	219	234	248	219	223	189	197	266	266	311	311	171	171	134	134	282	282	103	111	223	225	19.2692	-81.3902	2015-08-04	146	0.958904	0.864286
375_G_2015ǂ	Grand Cayman	2015	G054	*60	yes		122	130	159	168	218	219	234	244	219	225	189	197	274	274	311	311	167	171	134	136	312	312	103	111	219	223	19.2691	-81.3901	2015-08-14	143	0.993007	0.859155
436_G_2015	Grand Cayman	2015	G054	*99	yes		122	122	159	168	218	219	234	244	223	235	187	189	266	274	311	339	171	171	140	142	282	282	107	111	219	223	19.2693	-81.3904	2015-09-09	60	0.416667	0.88
333_G_2015	Grand Cayman	2015	G055	*77	no		126	126	158	174	218	220	234	238	217	245	195	197	270	278	339	347	163	171	134	134	288	288	104	111	0	0	19.3594	-81.2537	2015-08-04	127	0.811024	0.786408
360_G_2015	Grand Cayman	2015	G055	*81	yes	CM-A3.1	122	122	165	174	218	220	234	252	229	243	189	197	274	274	311	323	163	171	134	134	312	316	111	111	219	223	19.3671	-81.3976	2015-08-08	86	0.767442	0.939394
382_G_2015	Grand Cayman	2015	G055	*77	yes	CM-A3.1	122	126	158	174	218	218	234	238	217	229	195	195	270	278	311	347	171	171	134	136	288	316	104	111	219	219	19.3671	-81.3975	2015-08-17	96	0.489583	0.361702
403_G_2015ǂ	Grand Cayman	2015	G055	*81	yes		122	122	162	174	218	220	234	252	229	243	189	197	274	278	323	339	171	171	134	138	312	316	104	104	219	223	19.3663	-81.3962	2015-08-27	99	0.69697	0.724638
427_G_2015ǂ	Grand Cayman	2015	G055	*81	yes	CM-A3.1	122	126	162	165	218	218	234	252	215	245	189	197	274	274	339	339	163	171	134	136	288	316	104	104	219	223	19.3661	-81.3958	2015-09-05	107	0.841121	0.633333
362_G_2015	Grand Cayman	2015	G056	*82	yes		122	126	159	174	218	220	234	234	215	215	197	197	266	274	311	319	165	171	138	152	288	304	103	111	219	223	19.359	-81.3884	2015-08-11	61	0.639344	0.641026
409_G_2015ǂ	Grand Cayman	2015	G056	*82	yes		126	126	162	174	218	218	234	234	215	225	197	197	266	274	319	323	171	171	134	142	288	320	103	111	223	239	19.3617	-81.3907	2015-08-25	97	0.731959	0.830986
429_G_2015ǂ	Grand Cayman	2015	G056	*96	yes		126	126	162	162	218	218	234	234	215	255	195	197	266	266	319	323	165	171	134	140	288	320	103	111	223	239	19.365	-81.3945	2015-09-05	130	0.761538	0.89899
450_G_2015	Grand Cayman	2015	G057	*67	yes		126	136	165	168	218	218	252	256	215	227	191	191	266	274	327	331	169	171	134	138	288	328	103	104	219	225	19.2684	-81.3891	2015-09-17	110	0.927273	0.892157
431_G_2015ǂ	Grand Cayman	2015	G058	*97	yes	CM-A18.2	122	128	156	165	218	218	234	238	213	217	169	198	266	274	331	335	167	171	134	136	288	288	104	104	225	225	19.3645	-81.3936	2015-09-05	100	0.73	0.90411
449_G_2015	Grand Cayman	2015	G058	*102	yes	CM-A18.2	122	128	165	165	218	218	234	234	217	217	189	198	274	286	327	331	169	171	136	152	288	288	103	107	221	229	19.3644	-81.3937	2015-09-15	114	0.894737	0.931373
390_G_2015	Grand Cayman	2015	G059	*87	yes		122	126	164	165	218	218	234	244	215	249	189	189	274	274	331	351	163	167	140	152	288	328	104	107	223	225	19.3946	-81.3931	2015-08-20	113	0.823009	0.752688
420_G_2015	Grand Cayman	2015	G059	*87	yes		124	126	165	165	218	218	234	244	225	227	189	189	274	274	319	331	163	167	130	134	288	288	103	113	223	225	19.3948	-81.3928	2015-09-03	113	0.911504	0.84466
442_G_2015	Grand Cayman	2015	G059	*87	yes		124	126	156	165	218	218	244	244	227	249	169	189	266	266	319	339	171	171	140	152	288	288	104	104	223	225	19.395	-81.3919	2015-09-13	126	0.968254	0.983607
132_L_2014	Little Cayman	2014	#11	*2	yes	CM-A17.1	122	124	162	165	218	223	234	234	213	217	189	195	266	274	315	339	163	171	134	134	288	288	104	111	0	0
144_L_2014	Little Cayman	2014	#13	*15	yes	CM-A1.2	126	126	164	168	218	218	234	234	217	227	189	197	274	278	335	355	163	171	134	140	308	320	104	111	223	229
107_L_2014	Little Cayman	2014	#2	*2	no	CM-A17.1	126	126	165	168	218	218	234	234	217	231	191	195	266	266	339	363	163	165	138	150	288	288	104	111	219	225
131_L_2014	Little Cayman	2014	#2	*2	yes		122	124	165	168	218	218	234	234	217	247	189	195	274	274	339	339	163	165	134	134	288	288	104	111	219	219
133_L_2014	Little Cayman	2014	#2	*2	yes		122	126	165	165	218	218	234	234	231	247	189	191	266	266	339	363	163	165	134	134	288	288	104	111	219	225
141_L_2014	Little Cayman	2014	#2	*2	yes		122	124	165	168	218	218	234	234	217	217	189	191	266	266	339	363	163	163	134	134	288	288	111	111	219	225
78_L_2014	Little Cayman	2014	#3	*6	yes		126	136	165	169	218	218	234	252	215	225	169	191	0	0	0	0	167	171	134	134	296	328	104	107	223	223
116_L_2014	Little Cayman	2014	#3	*6	no		126	136	164	168	218	218	234	252	215	225	191	197	274	274	315	339	167	171	0	0	308	328	107	107	225	229
UK2_L_2014	Little Cayman	2014	#3	*6	no		126	136	169	169	218	218	234	246	215	225	169	191	274	274	359	359	169	169	134	134	296	308	104	107	223	225
94_L_2014	Little Cayman	2014	#30	*43	yes	CM-A18.2	122	128	162	168	218	221	234	234	217	229	195	197	266	274	315	343	171	171	136	136	312	336	103	103	219	223
75_L_2014	Little Cayman	2014	#63	*109	yes	CM-A3.1	122	126	168	169	218	218	234	234	225	261	167	197	270	274	315	327	167	171	134	134	288	304	107	113	223	223
93_L_2014	Little Cayman	2014	#72	*6	no	CM-A1.2	122	126	162	168	218	218	244	252	227	233	191	191	0	0	0	0	167	167	134	134	308	308	107	111	0	0
137_L_2015	Little Cayman	2015	#12	*16	yes	CM-A3.4	122	122	164	165	218	223	234	234	227	229	189	195	266	274	335	343	171	171	134	134	288	328	103	111	219	223
81_L_2015	Little Cayman	2015	#15	*112	yes		0	0	162	176	218	221	211	234	213	215	191	195	0	0	0	0	0	0	136	136	0	0	0	0	0	0
84_L_2015	Little Cayman	2015	#15	*111	yes		122	132	159	162	218	221	234	244	219	225	189	189	266	270	327	347	165	173	126	126	288	304	103	111	223	223
143_L_2015	Little Cayman	2015	#15	*17	yes	CM-A3.1	126	132	162	165	218	221	234	244	219	253	195	197	266	270	323	359	171	171	136	136	288	288	103	107	223	225
247_L_2015	Little Cayman	2015	#15	*17	no		126	126	159	165	218	218	234	234	219	253	195	197	266	270	347	359	171	173	126	136	280	280	103	107	223	225
246_L_2015	Little Cayman	2015	#15	*49	yes		126	126	162	165	218	218	234	234	213	217	189	195	266	270	339	347	171	173	134	136	280	304	103	104	219	223
74A_L_2015	Little Cayman	2015	#16	*31	yes	CM-A3.1	134	136	159	162	218	218	234	234	213	215	189	191	266	266	311	355	171	171	134	134	0	0	107	111	225	225
150_L_2015	Little Cayman	2015	#16	*19	yes		134	136	159	165	218	218	234	234	213	217	189	189	266	274	339	339	171	171	134	134	308	308	0	0	223	225
191_L_2015	Little Cayman	2015	#16	*31	yes		122	134	162	165	219	221	234	234	217	217	189	191	266	266	311	355	171	171	134	134	288	308	107	111	223	225
242_L_2015	Little Cayman	2015	#16	*31	yes		134	136	162	165	218	221	234	234	213	217	189	191	266	266	311	355	171	171	134	134	316	316	107	111	223	225
151_L_2015	Little Cayman	2015	#18	*16	no		122	126	159	174	218	223	234	244	213	227	189	191	266	278	319	347	171	171	134	134	288	320	103	111	225	229
187_L_2015	Little Cayman	2015	#18	*16	no	CM-A3.1	122	122	165	174	218	223	234	244	233	237	191	195	266	278	319	347	171	171	134	134	288	328	103	111	223	229
189_L_2015	Little Cayman	2015	#23	*27	no		122	122	0	0	0	0	220	226	275	275	191	195	266	266	315	359	157	171	0	0	288	296	121	125	223	223
281_L_2015	Little Cayman	2015	#26	*43	yes	CM-A18.2	122	122	162	165	218	218	244	259	215	217	197	198	266	270	315	347	157	163	130	136	288	312	103	104	223	223
197_L_2015	Little Cayman	2015	#27	*33	yes	CM-A34.1	126	134	165	168	218	223	234	234	217	231	189	189	266	274	315	327	163	165	134	136	288	288	103	103	223	223
244_L_2015	Little Cayman	2015	#27	*44	yes	CM-A34.1	122	126	165	172	218	218	234	238	215	217	189	198	266	266	315	351	171	171	136	136	288	312	103	104	223	223
259_L_2015	Little Cayman	2015	#27	*44	yes		122	126	162	165	218	218	234	234	215	217	189	191	266	274	315	351	171	171	130	136	288	312	103	104	223	223
320_L_2015	Little Cayman	2015	#27	*44	yes		122	126	165	172	218	218	234	234	215	217	189	191	270	274	315	351	157	163	136	136	288	288	104	111	223	223
198_L_2015	Little Cayman	2015	#28	*30	yes		122	122	165	165	218	218	234	244	215	221	187	189	266	266	315	339	163	173	134	140	280	288	107	115	219	223
42_L_2015	Little Cayman	2015	#3	*3	yes		122	136	164	165	218	218	234	234	215	221	189	197	274	278	339	359	169	171	134	134	288	296	107	115	225	225
276_L_2015	Little Cayman	2015	#3	*3	yes		122	136	162	164	218	218	234	244	215	239	191	197	274	278	319	359	165	171	134	138	288	328	111	115	225	225
100ub_L_2015	Little Cayman	2015	#3	*3	yes		122	136	165	165	218	218	234	244	215	221	191	197	274	278	319	359	165	169	134	140	288	296	107	115	223	225
UK11_L_2015	Little Cayman	2015	#3	*3	yes		122	122	164	165	218	218	234	244	221	225	169	189	274	278	339	359	165	169	134	140	316	328	103	111	223	223
UK9_L_2015	Little Cayman	2015	#3	*3	yes		122	122	164	165	218	218	234	244	221	225	169	189	0	0	319	339	165	171	134	140	288	296	103	111	0	0
209_L_2015	Little Cayman	2015	#30	*35	yes		122	122	168	168	221	224	234	234	227	229	189	189	274	294	311	343	171	171	136	144	288	328	111	111	219	219
317_L_2015	Little Cayman	2015	#30	*35	yes		122	122	168	168	218	218	234	234	227	229	189	189	266	274	311	343	171	171	136	144	288	328	103	111	219	223
211_L_2015	Little Cayman	2015	#31	*17	no	CM-A3.4	122	122	162	165	218	221	234	244	219	253	189	189	266	274	335	343	163	173	136	136	288	328	103	107	225	229
230_L_2015	Little Cayman	2015	#35	*43	yes	CM-A18.2	122	122	162	165	218	218	234	259	217	217	197	197	266	278	311	347	157	173	130	134	288	300	103	104	223	223
234_L_2015	Little Cayman	2015	#36	*44	no		122	122	162	162	218	218	234	238	237	247	191	195	266	270	315	323	157	163	134	140	288	296	104	113	223	223
233_L_2015	Little Cayman	2015	#36	*44	yes		122	122	162	165	218	218	234	234	215	247	195	198	266	266	315	359	163	171	130	134	288	296	103	115	223	223
255_L_2015	Little Cayman	2015	#36	*44	no		122	122	162	162	218	218	234	238	215	247	191	195	266	270	315	359	163	171	126	144	296	312	103	115	223	223
302_L_2015	Little Cayman	2015	#36	*44	no	CM-A1.1	122	122	162	168	218	218	234	234	237	247	195	198	266	270	315	359	157	163	134	136	280	288	104	115	223	227
241_L_2015	Little Cayman	2015	#38	*31	yes	CM-A1.2	122	134	162	162	218	221	234	234	217	217	189	191	266	274	311	339	171	173	134	134	288	316	103	111	223	227
243_L_2015	Little Cayman	2015	#40	*47	yes	CM-A34.1	122	126	159	165	218	218	234	244	0	0	191	197	0	0	331	335	0	0	134	140	282	288	113	117	0	0
251_L_2015	Little Cayman	2015	#42	*13	yes		122	132	159	165	218	218	234	244	0	0	191	195	0	0	315	342	0	0	134	140	288	288	107	113	0	0
278_L_2015	Little Cayman	2015	#44	*57	yes	CM-A1.2	122	126	159	164	219	220	234	234	221	223	169	189	266	266	323	335	165	171	134	140	288	308	0	0	219	225
286_L_2015	Little Cayman	2015	#48	*13	yes	CM-A1.1	122	126	159	162	218	218	234	234	215	245	197	198	266	270	315	315	157	171	134	140	288	324	113	121	219	225
315_L_2015	Little Cayman	2015	#50	*62	yes		122	124	156	168	218	218	234	256	213	215	189	197	266	270	331	335	171	171	134	134	282	308	103	107	223	223
291_L_2015	Little Cayman	2015	#50	*62	yes		126	136	156	168	218	218	234	234	213	215	189	189	266	270	335	347	169	171	134	134	282	308	103	107	223	223
294_L_2015	Little Cayman	2015	#50	*62	yes		122	126	165	168	218	218	234	256	213	213	169	197	266	270	0	0	0	0	126	134	0	0	103	111	0	0
314_L_2015	Little Cayman	2015	#50	*62	no	CM-A18.2	126	136	156	168	218	218	0	0	215	233	169	189	266	270	311	347	169	171	126	134	280	308	107	125	219	223
333_L_2015	Little Cayman	2015	#51	*8	yes		122	122	0	0	218	218	234	234	0	0	187	187	254	274	327	331	171	173	138	142	288	288	104	104	0	0
295_L_2015	Little Cayman	2015	#52	*35	yes	CM-A3.4	122	122	168	168	218	223	234	234	225	229	189	189	274	294	311	323	163	171	126	144	288	328	103	111	223	225
296_L_2015	Little Cayman	2015	#53	*11	yes	CM-A3.1	122	122	165	171	218	224	234	234	215	219	191	198	266	270	315	355	171	175	134	134	280	328	111	111	219	227
312_L_2015	Little Cayman	2015	#57	*72	yes	CM-A3.1	122	126	159	164	218	221	234	234	221	227	189	191	270	270	315	347	171	171	126	134	280	328	104	111	219	227
321_L_2015	Little Cayman	2015	#59	*75	yes	CM-A18.2	122	122	162	165	218	223	234	234	217	225	187	191	266	274	327	351	171	173	134	140	280	288	104	104	219	223
58_L_2015	Little Cayman	2015	#71	*35	yes		122	130	164	168	218	218	234	234	227	227	189	195	274	294	323	335	171	173	136	144	288	328	103	111	219	219
89_L_2015	Little Cayman	2015	#73	*3	yes	CM-A17.1	0	0	165	165	218	218	234	234	215	239	189	189	0	0	0	0	0	0	134	134	0	0	103	111	0	0
228_L_2015	Little Cayman	2015	G024	*40	yes		0	0	159	165	218	218	234	244	0	0	189	191	266	270	0	0	171	171	134	134	288	304	103	111	0	0	19.697	-79.9707	2015-08-03	116	0.793103	0.619565
283_L_2015	Little Cayman	2015	G024	*30	yes		122	126	159	165	218	218	234	234	215	245	191	197	266	270	315	339	171	173	134	134	288	308	0	0	219	219	19.6998	-79.964	2015-08-12	92	0.902174	0.86747
330_L_2015	Little Cayman	2015	G024	*60	yes		122	122	159	165	218	218	234	234	0	0	0	0	0	0	335	355	171	171	134	134	282	288	0	0	219	223	19.7012	-79.9628	2015-09-08	103	0.893204	0.902174
