# Supplementary material for: The architecture of assisted colonisation in sea turtles: building new populations in a biodiversity crisis
Source: Nat Commun. 2022 Mar 24;13:1580. doi: 10.1038/s41467-022-29232-5 (PMC8948361; doi:10.1038/s41467-022-29232-5)
Supplement: Supplementary file 5 — Supplementary Data 2 [file 41467_2022_29232_MOESM5_ESM.xlsx]

## Sheet: Full1
Clutch ID	ML-Relate			Coancestry
	PO	FS	HS
93_L_2014		1	19
75_L_2014			22	2
94_L_2014		1	46	3
78_L_2014	1	1	34	11
116_L_2014			23
UK2_L_2014			16
107_L_2014		1	18
131_L_2014	1	2	17	11
133_L_2014		1	26	6
141_L_2014			19	6
144_L_2014			20	1
132_L_2014	2	2	35	10
228_L_2015	7	3	40	11
283_L_2015			30	7
330_L_2015	8	6	35	35
89_L_2015	9	6	35	17
58_L_2015		1	30	4
321_L_2015			36	3
312_L_2015		2	19	1
296_L_2015			18	1
295_L_2015			39	1
333_L_2015			38	7
315_L_2015		1	26	3
291_L_2015		1	26	5
294_L_2015	5	2	36	3
314_L_2015			12
286_L_2015			17	2
278_L_2015		1	30	1
251_L_2015		3	30	6
243_L_2015	2	2	36	2
241_L_2015	2	1	42	9
234_L_2015			12
233_L_2015			15	8
255_L_2015			12
302_L_2015			12
230_L_2015		1	15	3
211_L_2015			34
209_L_2015			36	10
317_L_2015	1	1	37	16
42_L_2015			23	1
276_L_2015	1	1	24	1
100ub_L_2015			22	5
UK11_L_2015			26	3
UK9_L_2015	1	3	26	2
198_L_2015			31	5
197_L_2015		2	41	4
244_L_2015	1		37	5
259_L_2015	5	1	36	25
320_L_2015	1	1	27	18
281_L_2015			12	3
189_L_2015			2
151_L_2015		1	25
187_L_2015			20
74A_L_2015		5	46	9
150_L_2015		2	24	7
191_L_2015		1	26	1
242_L_2015		1	34	4
81_L_2015	4	5	31	1
84_L_2015		1	22	3
143_L_2015	1		14	1
247_L_2015		1	14
246_L_2015	1	4	24	5
137_L_2015	1	3	29	12
53_2013	7	5	39	30
405_2013			16
426_2013		1	26	1
245ub_2013			19
170_2013	8	12	44	20
PNSSub_2013		1	40	11
235_2013		1	47	3
305_2013	16	4	61	42
413_2013	4	6	62	19
424_2013	8	3	58	22
387_2013		2	24	2
134_2013		4	46	25
203_2013		1	23	5
331_2013		2	26	5
342_2013		1	60	5
254_2013	2	1	38	11
301_2013	5		48	17
401_2013		2	37	13
412_2013	2	2	27	7
419_2013		2	29	15
UK7_2013		1	39	8
72_2013		1	16	3
146_2013			25	5
93_2013			32	2
210_2013		1	26
92_2013			24	1
184_2013	1	3	26	14
281_2013		1	15	1
324_2013		1	23	2
17_2013	6	6	58	33
161_2013	5	3	51	6
213_2013	4	1	48	20
262_2013			56	10
330_2013	2	1	42	2
360_2013	2	4	53	10
323_2013			27	1
40_2013	3	1	34	6
159_2013		3	57	8
253_2013	8	6	49	15
122_2013	7	1	33	15
231_2013	1	2	22	4
282_2013		2	16	2
345_2013			26	8
393_2013		2	33
UK11_2013		3	24	4
368_2013	1		54	8
400_2013	13	9	54	28
402_2013		1	22
395_2013		1	30	5
386_2013	29	8	37	1
309_2013	3	4	38	11
306_2013		2	30
82_2013			19
420_2013		1	30	2
285ub_2013		4	35	6
126_2013		1	29	6
322_2013		1	40	5
279_2013	6	5	38	17
415_2013	1	2	38	15
234ub_2013		3	29	5
224_2013		3	43	5
304_2013		3	68	13
280_2013			12
344_2013			10	1
403_2013			28	1
421_2013			13	3
197_2013	1	1	35	6
190_2013	1		43	17
66_2013	2		49	6
188_2013	2	5	27	9
247_2013	2		51	7
100_2013	3	5	42	3
292_2013	2	7	53	20
417_2014		1	40	1
426_2014		1	42
462_2014	2	2	34	9
456_2014			35	8
494_2014		2	31	8
544_2014		1	32	4
487_2014	1	3	56	9
542_2014	1		33	2
308_2014	2	2	32	3
437_2014			46
440_2014		1	25
150_2014			24
250_2014			31	1
296_2014		1	23	2
409_2014	1	1	32	6
503_2014	1	3	23	4
526_2014	3		28	2
424_2014	1	3	38	9
455_2014	2	4	41	4
538_2014	2	3	39	13
501_2014	1		33	8
519_2014		5	48	4
298_2014		2	33	1
350_2014	1	4	42	6
349_2014	7	3	53	28
391_2014	21	9	56	44
513_2014	4	2	41	11
385_2014	1	1	34
529_2014	3	1	32	1
515_2014		3	49	4
389_2014	2	9	53	33
500_2014	6	1	51	9
230_2014	6	4	41	12
297_2014	1	2	44	2
357_2014	3	4	37	7
429_2014		2	44	4
325_2014	3	4	42	18
387_2014		1	33	5
408_2014			28	1
UK009_2014		1	28
474_2014			19
137_2014	4	4	40	11
305_2014	2	1	20	5
368_2014	1	4	51	20
405_2014	1	3	61	25
558_2014	1	3	45	22
324_2014			33	2
382_2014	2	3	40	18
415_2014		1	47	4
481_2014	1	3	59	9
398ub_2014	6	3	46	22
453_2014	3		29	3
470_2014	2	3	33	3
508_2014	8	8	47	35
UK005_2014		1	45
536_2014	1	2	18	4
514_2014	1	3	34	2
403_2014			32	1
485_2014	2	2	30	9
473_2014	1		15	2
539_2014			24
460_2014		1	24	2
517_2014		1	28	9
451ub_2014		1	32	4
444_2014	1		69	9
UK007_2014	1	2	26	5
491_2014			38	8
518_2014	1	5	38	8
299_2014	2	3	52	6
471_2014		3	51	6
512_2014		1	23
475_2014			17	2
295_2014	2	7	37	24
392_2014			34
532_2014		1	37	7
294_2014	1	1	37	4
329_2014		1	29	12
435_2014	1	3	25	7
224ub_2014	1	2	25	9
419_2014		1	45	2
484_2014	2		53	7
347_2014	8	1	41	11
126_2014			25
390_G_2015	1		32	3
420_G_2015			24	2
442_G_2015			27	3
431_G_2015	7	8	72	11
449_G_2015	7	3	61	17
450_G_2015		1	35	2
362_G_2015		1	50	4
409_G_2015		2	38	10
429_G_2015		1	27	4
333_G_2015			20
360_G_2015	1		27	4
382_G_2015		2	27	1
403_G_2015		1	24	1
427_G_2015			40	9
331_G_2015			25	4
375_G_2015		2	35	2
436_G_2015			19	2
304_G_2015	1	1	31	2
369_G_2015	2	2	42	7
380_G_2015	2	1	40	7
406_G_2015	1	1	40	3
293_G_2015		1	25	3
361_G_2015	2		31	8
392_G_2015	2	1	23	9
438_G_2015			17	1
452_G_2015			21	5
405ub_G_2015			16
292_G_2015	1	1	43	3
277_G_2015	2	1	43	6
UK6_G_2015	5	6	50	12
291_G_2015		8	59	13
339_G_2015	2	2	47	11
421_G_2015	4	2	42	8
444_G_2015	15	4	50	14
281_G_2015		1	25	2
324_G_2015	1		18	2
402_G_2015			26	1
428_G_2015			23	3
UK7_G_2015			23	2
149_G_2015	8	1	36	16
229_G_2015	2	1	54	5
268_G_2015	1	1	36	4
364_G_2015	7	7	58	27
99_G_2015	3	1	27	4
130_G_2015	2		29	5
353_G_2015		1	25	1
161_G_2015		1	45	7
193_G_2015	1	1	46	7
259_G_2015		2	20	6
322_G_2015	2	2	36	7
278_G_2015	1	2	33	3
321_G_2015	1	3	47	4
338_G_2015		1	34	6
199_G_2015			5
114_G_2015	1	2	49	6
334_G_2015	1	3	51	20
383_G_2015			28	1
341_G_2015	1		35	2
111_G_2015		3	34	1
264_G_2015	3	9	69	6
367_G_2015	9	12	70	22
315_G_2015	1	4	50	9
400_G_2015		5	26	2
107_G_2015			25	6
305_G_2015			26	1
289_G_2015		1	42
283_G_2015			27	4
62_G_2015	5	2	45	7
279_G_2015	4	3	51	8
370_G_2015	16	7	46	23
258_G_2015		1	8
265_G_2015		3	28
244_G_2015	2	3	46	1
104_G_2015			54	10
132_G_2015		2	67	11
282_G_2015		5	55	4
343_G_2015	1	2	56	5
371_G_2015	1	2	55	20
242_G_2015			10
275_G_2015		3	15
349_G_2015	1	2	46	5
396_G_2015	8	3	51	27
432ub_G_2015			41	3
437ub_G_2015	5	2	35	11
UK4ub_G_2015			13	3
222_G_2015			3
219ub_G_2015			5
191_G_2015		1	30	8
211_G_2015			1
226_G_2015			3
418_G_2015	2	1	37	17
179ub_G_2015			1
166_G_2015			29
422_G_2015			22	2
157_G_2015			32	6
151_G_2015		3	27	10
143_G_2015			23
311_G_2015			15	1
312_G_2015	1		20	2
355_G_2015			20
391_G_2015	4	4	50	25
