# Supplementary material for: The architecture of assisted colonisation in sea turtles: building new populations in a biodiversity crisis
Source: Nat Commun. 2022 Mar 24;13:1580. doi: 10.1038/s41467-022-29232-5 (PMC8948361; doi:10.1038/s41467-022-29232-5)
Supplement: Supplementary file 7 — Source Data [file 41467_2022_29232_MOESM7_ESM.xlsx]

## Sheet: Figure 3B
Clutch ID	Related	Island				Related	Unrelated
390_G_2015	YES	Grand Cayman			Grand Cayman	0.902724	0.0972763
420_G_2015	YES	Grand Cayman			Little Cayman	0.793651	0.206349
442_G_2015	YES	Grand Cayman
431_G_2015	YES	Grand Cayman
449_G_2015	YES	Grand Cayman
450_G_2015	YES	Grand Cayman
362_G_2015	YES	Grand Cayman
409_G_2015	YES	Grand Cayman
429_G_2015	YES	Grand Cayman
360_G_2015	YES	Grand Cayman
382_G_2015	YES	Grand Cayman
403_G_2015	YES	Grand Cayman
427_G_2015	YES	Grand Cayman
331_G_2015	YES	Grand Cayman
375_G_2015	YES	Grand Cayman
436_G_2015	YES	Grand Cayman
53_2013	YES	Grand Cayman
304_G_2015	YES	Grand Cayman
369_G_2015	YES	Grand Cayman
380_G_2015	YES	Grand Cayman
406_G_2015	YES	Grand Cayman
426_2013	YES	Grand Cayman
293_G_2015	YES	Grand Cayman
361_G_2015	YES	Grand Cayman
392_G_2015	YES	Grand Cayman
438_G_2015	YES	Grand Cayman
452_G_2015	YES	Grand Cayman
292_G_2015	YES	Grand Cayman
277_G_2015	YES	Grand Cayman
UK6_G_2015	YES	Grand Cayman
291_G_2015	YES	Grand Cayman
339_G_2015	YES	Grand Cayman
421_G_2015	YES	Grand Cayman
444_G_2015	YES	Grand Cayman
281_G_2015	YES	Grand Cayman
324_G_2015	YES	Grand Cayman
402_G_2015	YES	Grand Cayman
428_G_2015	YES	Grand Cayman
UK7_G_2015	YES	Grand Cayman
456_2014	YES	Grand Cayman
494_2014	YES	Grand Cayman
544_2014	YES	Grand Cayman
487_2014	YES	Grand Cayman
542_2014	YES	Grand Cayman
308_2014	YES	Grand Cayman
250_2014	YES	Grand Cayman
296_2014	YES	Grand Cayman
409_2014	YES	Grand Cayman
503_2014	YES	Grand Cayman
526_2014	YES	Grand Cayman
501_2014	YES	Grand Cayman
519_2014	YES	Grand Cayman
298_2014	YES	Grand Cayman
350_2014	YES	Grand Cayman
349_2014	YES	Grand Cayman
391_2014	YES	Grand Cayman
513_2014	YES	Grand Cayman
PNSSub_2013	YES	Grand Cayman
529_2014	YES	Grand Cayman
515_2014	YES	Grand Cayman
389_2014	YES	Grand Cayman
500_2014	YES	Grand Cayman
230_2014	YES	Grand Cayman
297_2014	YES	Grand Cayman
357_2014	YES	Grand Cayman
429_2014	YES	Grand Cayman
325_2014	YES	Grand Cayman
387_2014	YES	Grand Cayman
408_2014	YES	Grand Cayman
137_2014	YES	Grand Cayman
305_2014	YES	Grand Cayman
368_2014	YES	Grand Cayman
405_2014	YES	Grand Cayman
324_2014	YES	Grand Cayman
382_2014	YES	Grand Cayman
398ub_2014	YES	Grand Cayman
415_2014	YES	Grand Cayman
481_2014	YES	Grand Cayman
558_2014	YES	Grand Cayman
149_G_2015	YES	Grand Cayman
235_2013	YES	Grand Cayman
453_2014	YES	Grand Cayman
470_2014	YES	Grand Cayman
229_G_2015	YES	Grand Cayman
268_G_2015	YES	Grand Cayman
364_G_2015	YES	Grand Cayman
305_2013	YES	Grand Cayman
413_2013	YES	Grand Cayman
424_2013	YES	Grand Cayman
387_2013	YES	Grand Cayman
134_2013	YES	Grand Cayman
203_2013	YES	Grand Cayman
331_2013	YES	Grand Cayman
342_2013	YES	Grand Cayman
93_2013	YES	Grand Cayman
161_G_2015	YES	Grand Cayman
193_G_2015	YES	Grand Cayman
184_2013	YES	Grand Cayman
281_2013	YES	Grand Cayman
324_2013	YES	Grand Cayman
92_2013	YES	Grand Cayman
259_G_2015	YES	Grand Cayman
322_G_2015	YES	Grand Cayman
161_2013	YES	Grand Cayman
17_2013	YES	Grand Cayman
213_2013	YES	Grand Cayman
262_2013	YES	Grand Cayman
330_2013	YES	Grand Cayman
360_2013	YES	Grand Cayman
323_2013	YES	Grand Cayman
159_2013	YES	Grand Cayman
253_2013	YES	Grand Cayman
40_2013	YES	Grand Cayman
508_2014	YES	Grand Cayman
278_G_2015	YES	Grand Cayman
321_G_2015	YES	Grand Cayman
338_G_2015	YES	Grand Cayman
228_L_2015	YES	Little Cayman
283_L_2015	YES	Little Cayman
330_L_2015	YES	Little Cayman
170_2013	YES	Grand Cayman
417_2014	YES	Grand Cayman
462_2014	YES	Grand Cayman
424_2014	YES	Grand Cayman
455_2014	YES	Grand Cayman
538_2014	YES	Grand Cayman
254_2013	YES	Grand Cayman
301_2013	YES	Grand Cayman
401_2013	YES	Grand Cayman
412_2013	YES	Grand Cayman
419_2013	YES	Grand Cayman
UK7_2013	YES	Grand Cayman
146_2013	YES	Grand Cayman
72_2013	YES	Grand Cayman
130_G_2015	YES	Grand Cayman
353_G_2015	YES	Grand Cayman
99_G_2015	YES	Grand Cayman
122_2013	YES	Grand Cayman
231_2013	YES	Grand Cayman
282_2013	YES	Grand Cayman
345_2013	YES	Grand Cayman
UK11_2013	YES	Grand Cayman
89_L_2015	YES	Little Cayman
536_2014	YES	Grand Cayman
58_L_2015	YES	Little Cayman
514_2014	YES	Grand Cayman
368_2013	YES	Grand Cayman
400_2013	YES	Grand Cayman
403_2014	YES	Grand Cayman
114_G_2015	YES	Grand Cayman
334_G_2015	YES	Grand Cayman
485_2014	YES	Grand Cayman
473_2014	YES	Grand Cayman
460_2014	YES	Grand Cayman
517_2014	YES	Grand Cayman
451ub_2014	YES	Grand Cayman
444_2014	YES	Grand Cayman
395_2013	YES	Grand Cayman
75_L_2014	YES	Little Cayman
386_2013	YES	Grand Cayman
383_G_2015	YES	Grand Cayman
341_G_2015	YES	Grand Cayman
111_G_2015	YES	Grand Cayman
264_G_2015	YES	Grand Cayman
367_G_2015	YES	Grand Cayman
UK007_2014	YES	Grand Cayman
321_L_2015	YES	Little Cayman
491_2014	YES	Grand Cayman
518_2014	YES	Grand Cayman
315_G_2015	YES	Grand Cayman
312_L_2015	YES	Little Cayman
309_2013	YES	Grand Cayman
400_G_2015	YES	Grand Cayman
299_2014	YES	Grand Cayman
471_2014	YES	Grand Cayman
475_2014	YES	Grand Cayman
296_L_2015	YES	Little Cayman
295_L_2015	YES	Little Cayman
295_2014	YES	Grand Cayman
333_L_2015	YES	Little Cayman
291_L_2015	YES	Little Cayman
294_L_2015	YES	Little Cayman
315_L_2015	YES	Little Cayman
107_G_2015	YES	Grand Cayman
305_G_2015	YES	Grand Cayman
286_L_2015	YES	Little Cayman
285ub_2013	YES	Grand Cayman
420_2013	YES	Grand Cayman
283_G_2015	YES	Grand Cayman
279_G_2015	YES	Grand Cayman
370_G_2015	YES	Grand Cayman
62_G_2015	YES	Grand Cayman
278_L_2015	YES	Little Cayman
532_2014	YES	Grand Cayman
251_L_2015	YES	Little Cayman
244_G_2015	YES	Grand Cayman
243_L_2015	YES	Little Cayman
126_2013	YES	Grand Cayman
322_2013	YES	Grand Cayman
294_2014	YES	Grand Cayman
104_G_2015	YES	Grand Cayman
132_G_2015	YES	Grand Cayman
282_G_2015	YES	Grand Cayman
343_G_2015	YES	Grand Cayman
371_G_2015	YES	Grand Cayman
241_L_2015	YES	Little Cayman
234ub_2013	YES	Grand Cayman
279_2013	YES	Grand Cayman
415_2013	YES	Grand Cayman
349_G_2015	YES	Grand Cayman
396_G_2015	YES	Grand Cayman
432ub_G_2015	YES	Grand Cayman
437ub_G_2015	YES	Grand Cayman
UK4ub_G_2015	YES	Grand Cayman
233_L_2015	YES	Little Cayman
230_L_2015	YES	Little Cayman
224ub_2014	YES	Grand Cayman
329_2014	YES	Grand Cayman
435_2014	YES	Grand Cayman
224_2013	YES	Grand Cayman
304_2013	YES	Grand Cayman
419_2014	YES	Grand Cayman
94_L_2014	YES	Little Cayman
209_L_2015	YES	Little Cayman
317_L_2015	YES	Little Cayman
78_L_2014	YES	Little Cayman
276_L_2015	YES	Little Cayman
42_L_2015	YES	Little Cayman
UK11_L_2015	YES	Little Cayman
UK9_L_2015	YES	Little Cayman
344_2013	YES	Grand Cayman
403_2013	YES	Grand Cayman
421_2013	YES	Grand Cayman
198_L_2015	YES	Little Cayman
197_L_2015	YES	Little Cayman
244_L_2015	YES	Little Cayman
259_L_2015	YES	Little Cayman
320_L_2015	YES	Little Cayman
197_2013	YES	Grand Cayman
281_L_2015	YES	Little Cayman
191_G_2015	YES	Grand Cayman
190_2013	YES	Grand Cayman
188_2013	YES	Grand Cayman
247_2013	YES	Grand Cayman
66_2013	YES	Grand Cayman
484_2014	YES	Grand Cayman
418_G_2015	YES	Grand Cayman
422_G_2015	YES	Grand Cayman
107_L_2014	YES	Little Cayman
131_L_2014	YES	Little Cayman
133_L_2014	YES	Little Cayman
141_L_2014	YES	Little Cayman
157_G_2015	YES	Grand Cayman
151_G_2015	YES	Grand Cayman
150_L_2015	YES	Little Cayman
191_L_2015	YES	Little Cayman
242_L_2015	YES	Little Cayman
74A_L_2015	YES	Little Cayman
143_L_2015	YES	Little Cayman
246_L_2015	YES	Little Cayman
81_L_2015	YES	Little Cayman
84_L_2015	YES	Little Cayman
311_G_2015	YES	Grand Cayman
312_G_2015	YES	Grand Cayman
144_L_2014	YES	Little Cayman
347_2014	YES	Grand Cayman
137_L_2015	YES	Little Cayman
132_L_2014	YES	Little Cayman
100_2013	YES	Grand Cayman
292_2013	YES	Grand Cayman
391_G_2015	YES	Grand Cayman
333_G_2015	YES	Grand Cayman
245ub_2013	YES	Grand Cayman
405_2013	YES	Grand Cayman
405ub_G_2015	YES	Grand Cayman
437_2014	YES	Grand Cayman
440_2014	YES	Grand Cayman
150_2014	YES	Grand Cayman
385_2014	YES	Grand Cayman
474_2014	YES	Grand Cayman
UK009_2014	YES	Grand Cayman
210_2013	YES	Grand Cayman
426_2014	NO	Grand Cayman
393_2013	NO	Grand Cayman
199_G_2015	NO	Grand Cayman
UK005_2014	NO	Grand Cayman
93_L_2014	NO	Little Cayman
539_2014	NO	Grand Cayman
402_2013	NO	Grand Cayman
306_2013	NO	Grand Cayman
512_2014	NO	Grand Cayman
82_2013	NO	Grand Cayman
314_L_2015	NO	Little Cayman
289_G_2015	NO	Grand Cayman
392_2014	NO	Grand Cayman
258_G_2015	NO	Grand Cayman
265_G_2015	NO	Grand Cayman
242_G_2015	NO	Grand Cayman
275_G_2015	NO	Grand Cayman
234_L_2015	NO	Little Cayman
255_L_2015	NO	Little Cayman
302_L_2015	NO	Little Cayman
219ub_G_2015	NO	Grand Cayman
222_G_2015	NO	Grand Cayman
211_L_2015	NO	Little Cayman
116_L_2014	NO	Little Cayman
UK2_L_2014	NO	Little Cayman
100ub_L_2015	NO	Little Cayman
280_2013	NO	Grand Cayman
211_G_2015	NO	Grand Cayman
189_L_2015	NO	Little Cayman
179ub_G_2015	NO	Grand Cayman
226_G_2015	NO	Grand Cayman
166_G_2015	NO	Grand Cayman
151_L_2015	NO	Little Cayman
187_L_2015	NO	Little Cayman
247_L_2015	NO	Little Cayman
143_G_2015	NO	Grand Cayman
355_G_2015	NO	Grand Cayman
126_2014	NO	Grand Cayman

## Sheet: Figure 3C
	Frequencies
Haplotype	Grand Cayman	Little Cayman
CM-A1.1	0.0666667	0.0689655
CM-A1.2	0.0222222	0.137931
CM-A3.1	0.466667	0.275862
CM-A3.4	0.0222222	0.103448
CM-A5.1	0.155556	0.0344828
CM-A13.1	0.0222222	0
CM-A17.1	0.0222222	0.103448
CM-A18.2	0.0888889	0.172414
CM-A22.1	0.0444444	0.0344828
CM-A27.1	0.0444444	0
CM-A34.1	0.0222222	0.0689655
CM-A80.1	0.0222222	0

## Sheet: Figure 4B
Distance (meters)	Mean Distance Observations	Maximum Distance Observations
< 50	2	1
51-100	2	1
101-250	10	4
251-500	2	4
501-1K	4	7
1K-5K	4	5
5K-10K	2	1
>10K	1	4

## Sheet: Figure 4C
Distance (Meters)	Mean Distance %	Best Distance %
<1K	0.740741	0.62963
>1K	0.259259	0.37037

## Sheet: Figure 5B
Sample	Group	Heterozygosity
786425	Founder	0.461538
B149	Founder	0.692308
B202	Founder	0.615385
B24	Founder	0.615385
B243	Founder	0.615385
B26	Founder	0.615385
B263	Founder	0.846154
B29	Founder	0.692308
B306	Founder	0.615385
B44	Founder	0.461538
B444	Founder	0.769231
B45	Founder	0.615385
B459	Founder	0.846154
B46	Founder	0.769231
B50	Founder	0.615385
B54	Founder	0.769231
B55	Founder	0.769231
B59	Founder	0.538462
B6	Founder	0.615385
B61	Founder	0.923077
B65	Founder	0.692308
B74	Founder	0.769231
B76	Founder	0.692308
B82	Founder	0.692308
B99	Founder	0.615385
B209	F1(mixed)	0.846154
B270	F1(mixed)	0.846154
B138	F1(mixed)	0.615385
B01	F1(mixed)	0.846154
B116	F1(mixed)	0.615385
B20	F1(mixed)	0.692308
B27	F1(mixed)	0.846154
B133	F1(mixed)	0.769231
B293	F1(mixed)	0.846154
B451	F1(mixed)	0.692308
B142	F1(mixed)	0.692308
B478	F1(mixed)	0.538462
B450	F1(mixed)	0.615385
B461	F1(mixed)	0.769231
B469	F1(mixed)	0.769231
B460	F1(mixed)	0.846154
B462	F1(mixed)	0.769231
B184	F1(mixed)	0.692308
B200	F1(mixed)	0.846154
B242	F1(mixed)	0.846154
B295	F1(mixed)	0.923077
B339	F1(mixed)	0.769231
B378	F1(mixed)	0.692308
B396	F1(mixed)	0.615385
B400	F1(mixed)	0.692308
B430	F1(mixed)	0.769231
B78	F1(mixed)	0.923077
B81	F1(mixed)	0.692308
B134	F1(mixed)	0.846154
B233	F1(mixed)	0.769231
B365	F1(mixed)	0.692308
B389	F1(mixed)	0.692308
B485	F1(mixed)	0.615385
B490	F1(mixed)	0.846154
B491	F1(mixed)	0.923077
B60	F1(mixed)	0.769231
B62	F1(mixed)	0.692308
B64	F1(mixed)	0.615385
B67	F1(mixed)	0.692308
B87	F1(mixed)	0.846154
B89	F1(mixed)	0.846154
B94	F1(mixed)	0.615385
B232	F1(mixed)	0.769231
B02	F1(1995)	0.692308
B03	F1(1995)	0.846154
B04	F1(1995)	0.384615
B07	F1(1995)	0.769231
B107	F1(1995)	0.692308
B109	F1(1995)	0.692308
B11	F1(1995)	0.846154
B110	F1(1995)	0.692308
B112	F1(1995)	0.615385
B113	F1(1995)	0.769231
B114	F1(1995)	0.769231
B115	F1(1995)	0.692308
B117	F1(1995)	0.692308
B118	F1(1995)	0.692308
B12	F1(1995)	0.615385
B121	F1(1995)	0.846154
B122	F1(1995)	0.692308
B126	F1(1995)	0.769231
B127	F1(1995)	0.692308
B129	F1(1995)	0.461538
B13	F1(1995)	0.846154
B132	F1(1995)	0.615385
B135	F1(1995)	0.461538
B136	F1(1995)	0.769231
B137	F1(1995)	0.846154
B139	F1(1995)	0.692308
B14	F1(1995)	0.692308
B140	F1(1995)	0.769231
B144	F1(1995)	0.692308
B146	F1(1995)	0.538462
B150	F1(1995)	0.769231
B151	F1(1995)	0.769231
B153	F1(1995)	0.692308
B16	F1(1995)	0.769231
B17	F1(1995)	0.461538
B18	F1(1995)	0.846154
B183	F1(1995)	0.615385
B19	F1(1995)	0.692308
B21	F1(1995)	0.769231
B220	F1(1995)	0.538462
B223	F1(1995)	0.846154
B226	F1(1995)	0.769231
B229	F1(1995)	0.769231
B230	F1(1995)	0.846154
B235	F1(1995)	0.538462
B237	F1(1995)	0.692308
B238	F1(1995)	0.923077
B240	F1(1995)	0.769231
B241	F1(1995)	0.846154
B244	F1(1995)	0.692308
B245	F1(1995)	0.769231
B246	F1(1995)	0.538462
B247	F1(1995)	0.846154
B248	F1(1995)	0.461538
B249	F1(1995)	0.769231
B25	F1(1995)	0.692308
B250	F1(1995)	0.692308
B251	F1(1995)	0.615385
B252	F1(1995)	0.692308
B253	F1(1995)	0.846154
B254	F1(1995)	0.769231
B255	F1(1995)	0.615385
B256	F1(1995)	0.923077
B257	F1(1995)	0.692308
B258	F1(1995)	0.769231
B259	F1(1995)	1
B261	F1(1995)	0.692308
B265	F1(1995)	0.538462
B268	F1(1995)	0.846154
B269	F1(1995)	0.692308
B273	F1(1995)	0.692308
B274	F1(1995)	0.538462
B276	F1(1995)	0.923077
B277	F1(1995)	0.769231
B281	F1(1995)	0.692308
B282	F1(1995)	0.846154
B283	F1(1995)	0.769231
B284	F1(1995)	0.538462
B287	F1(1995)	0.769231
B289	F1(1995)	0.769231
B290	F1(1995)	0.615385
B297	F1(1995)	0.769231
B301	F1(1995)	0.923077
B305	F1(1995)	0.692308
B307	F1(1995)	0.846154
B308	F1(1995)	0.846154
B310	F1(1995)	0.846154
B311	F1(1995)	0.692308
B312	F1(1995)	0.846154
B313	F1(1995)	0.846154
B314	F1(1995)	0.692308
B315	F1(1995)	0.846154
B318	F1(1995)	0.538462
B321	F1(1995)	1
B322	F1(1995)	0.846154
B324	F1(1995)	0.769231
B328	F1(1995)	0.615385
B331	F1(1995)	0.692308
B333	F1(1995)	0.769231
B335	F1(1995)	0.923077
B336	F1(1995)	0.461538
B338	F1(1995)	0.923077
B341	F1(1995)	0.769231
B342	F1(1995)	0.692308
B343	F1(1995)	0.538462
B345	F1(1995)	0.538462
B347	F1(1995)	0.769231
B349	F1(1995)	0.692308
B351	F1(1995)	1
B352	F1(1995)	0.923077
B353	F1(1995)	0.846154
B354	F1(1995)	0.615385
B355	F1(1995)	0.923077
B356	F1(1995)	0.615385
B357	F1(1995)	0.538462
B361	F1(1995)	0.615385
B362	F1(1995)	0.538462
B366	F1(1995)	0.538462
B368	F1(1995)	0.769231
B370	F1(1995)	0.615385
B371	F1(1995)	0.692308
B372	F1(1995)	0.846154
B374	F1(1995)	0.461538
B375	F1(1995)	0.846154
B376	F1(1995)	0.615385
B377	F1(1995)	0.692308
B38	F1(1995)	0.692308
B380	F1(1995)	0.615385
B383	F1(1995)	0.846154
B384	F1(1995)	0.769231
B385	F1(1995)	0.769231
B387	F1(1995)	0.846154
B390	F1(1995)	0.615385
B394	F1(1995)	0.692308
B395	F1(1995)	0.846154
B397	F1(1995)	0.538462
B399	F1(1995)	0.769231
B405	F1(1995)	0.615385
B406	F1(1995)	0.615385
B407	F1(1995)	0.769231
B408	F1(1995)	0.769231
B410	F1(1995)	0.692308
B414	F1(1995)	0.769231
B415	F1(1995)	0.692308
B416	F1(1995)	0.615385
B418	F1(1995)	0.692308
B421	F1(1995)	0.692308
B424	F1(1995)	0.769231
B426	F1(1995)	0.846154
B428	F1(1995)	0.846154
B432	F1(1995)	0.769231
B436	F1(1995)	0.461538
B441	F1(1995)	0.615385
B445	F1(1995)	0.769231
B446	F1(1995)	0.538462
B447	F1(1995)	0.769231
B452	F1(1995)	0.692308
B453	F1(1995)	0.923077
B454	F1(1995)	0.461538
B457	F1(1995)	0.692308
B463	F1(1995)	0.692308
B465	F1(1995)	0.769231
B466	F1(1995)	0.461538
B468	F1(1995)	0.615385
B470	F1(1995)	1
B471	F1(1995)	0.461538
B472	F1(1995)	0.769231
B475	F1(1995)	0.538462
B480	F1(1995)	0.923077
B484	F1(1995)	0.923077
B488	F1(1995)	0.846154
B493	F1(1995)	0.923077
B494	F1(1995)	0.615385
B496	F1(1995)	0.769231
B498	F1(1995)	0.692308
B499	F1(1995)	0.846154
B500	F1(1995)	0.307692
B51	F1(1995)	0.692308
B52	F1(1995)	0.538462
B68	F1(1995)	0.692308
B69	F1(1995)	0.615385
B71	F1(1995)	0.846154
B72	F1(1995)	0.692308
B79	F1(1995)	0.615385
B85	F1(1995)	0.692308
B90	F1(1995)	0.923077
B91	F1(1995)	0.461538
B93	F1(1995)	0.923077
B98	F1(1995)	0.692308
G001	Wild	0.692308
G002	Wild	0.615385
G003	Wild	0.538462
G005	Wild	0.692308
G007	Wild	0.75
G008	Wild	0.7
G010	Wild	0.615385
G013	Wild	0.538462
G014	Wild	0.692308
G016	Wild	0.615385
G017	Wild	0.615385
G022	Wild	0.538462
G023	Wild	0.7
G024	Wild	0.538462
G025	Wild	0.615385
G026	Wild	0.5
G027	Wild	0.615385
G028	Wild	0.538462
G029	Wild	0.769231
G031	Wild	0.769231
G033	Wild	0.769231
G034	Wild	0.769231
G035	Wild	0.769231
G036	Wild	0.615385
G038	Wild	0.538462
G039	Wild	0.538462
G040	Wild	0.769231
G041	Wild	0.833333
G042	Wild	0.923077
G043	Wild	0.769231
G044	Wild	0.615385
G045	Wild	0.75
G048	Wild	0.692308
G049	Wild	0.692308
G050	Wild	0.692308
G051	Wild	0.692308
G052	Wild	0.769231
G053	Wild	0.769231
G054	Wild	0.846154
G055	Wild	0.923077
G056	Wild	0.769231
G057	Wild	0.615385
G059	Wild	0.692308
G006	Wild	0.538462
G009	Wild	0.615385
G011	Wild	0.615385
G012	Wild	0.538462
G018	Wild	0.769231
G019	Wild	0.615385
G020	Wild	0.636364
G030	Wild	0.384615
G032	Wild	0.615385
G037	Wild	0.538462
G046	Wild	0.666667
G047	Wild	0.692308
G058	Wild	0.692308
G060	Wild	0.461538
226_G_2015	Unrelated Clutch	0.363636
402_2013	Unrelated Clutch	0.545455
242_G_2015	Unrelated Clutch	0.6
275_G_2015	Unrelated Clutch	0.6
222_G_2015	Unrelated Clutch	0.6
189_L_2015	Unrelated Clutch	0.6
258_G_2015	Unrelated Clutch	0.666667
426_2014	Unrelated Clutch	0.692308
234_L_2015	Unrelated Clutch	0.692308
255_L_2015	Unrelated Clutch	0.692308
247_L_2015	Unrelated Clutch	0.692308
265_G_2015	Unrelated Clutch	0.75
512_2014	Unrelated Clutch	0.769231
82_2013	Unrelated Clutch	0.769231
302_L_2015	Unrelated Clutch	0.769231
211_L_2015	Unrelated Clutch	0.769231
187_L_2015	Unrelated Clutch	0.769231
143_G_2015	Unrelated Clutch	0.769231
355_G_2015	Unrelated Clutch	0.769231
126_2014	Unrelated Clutch	0.769231
289_G_2015	Unrelated Clutch	0.818182
306_2013	Unrelated Clutch	0.833333
539_2014	Unrelated Clutch	0.846154
151_L_2015	Unrelated Clutch	0.846154
393_2013	Unrelated Clutch	0.875
211_G_2015	Unrelated Clutch	0.9
314_L_2015	Unrelated Clutch	0.916667
166_G_2015	Unrelated Clutch	0.923077
392_2014	Unrelated Clutch	1
199_G_2015	Unrelated Clutch	0.6
UK005_2014	Unrelated Clutch	0.769231
93_L_2014	Unrelated Clutch	0.5
219ub_G_2015	Unrelated Clutch	0.7
116_L_2014	Unrelated Clutch	0.75
UK2_L_2014	Unrelated Clutch	0.538462
100ub_L_2015	Unrelated Clutch	0.846154
280_2013	Unrelated Clutch	0.666667
179ub_G_2015	Unrelated Clutch	0.818182
170_2013	Related Clutch	0.285714
89_L_2015	Related Clutch	0.285714
190_2013	Related Clutch	0.333333
415_2013	Related Clutch	0.375
333_L_2015	Related Clutch	0.4
150_L_2015	Related Clutch	0.416667
330_L_2015	Related Clutch	0.444444
111_G_2015	Related Clutch	0.454545
382_2014	Related Clutch	0.461538
134_2013	Related Clutch	0.461538
107_G_2015	Related Clutch	0.461538
283_G_2015	Related Clutch	0.461538
329_2014	Related Clutch	0.461538
209_L_2015	Related Clutch	0.461538
197_2013	Related Clutch	0.461538
418_G_2015	Related Clutch	0.5
442_G_2015	Related Clutch	0.538462
331_G_2015	Related Clutch	0.538462
421_G_2015	Related Clutch	0.538462
409_2014	Related Clutch	0.538462
298_2014	Related Clutch	0.538462
350_2014	Related Clutch	0.538462
368_2014	Related Clutch	0.538462
305_2013	Related Clutch	0.538462
331_2013	Related Clutch	0.538462
323_2013	Related Clutch	0.538462
424_2014	Related Clutch	0.538462
353_G_2015	Related Clutch	0.538462
114_G_2015	Related Clutch	0.538462
517_2014	Related Clutch	0.538462
104_G_2015	Related Clutch	0.538462
371_G_2015	Related Clutch	0.538462
317_L_2015	Related Clutch	0.538462
403_2013	Related Clutch	0.538462
421_2013	Related Clutch	0.538462
191_G_2015	Related Clutch	0.538462
391_G_2015	Related Clutch	0.538462
440_2014	Related Clutch	0.538462
400_2013	Related Clutch	0.555556
400_G_2015	Related Clutch	0.555556
386_2013	Related Clutch	0.571429
395_2013	Related Clutch	0.6
420_G_2015	Related Clutch	0.615385
449_G_2015	Related Clutch	0.615385
409_G_2015	Related Clutch	0.615385
429_G_2015	Related Clutch	0.615385
452_G_2015	Related Clutch	0.615385
324_G_2015	Related Clutch	0.615385
544_2014	Related Clutch	0.615385
501_2014	Related Clutch	0.615385
349_2014	Related Clutch	0.615385
391_2014	Related Clutch	0.615385
515_2014	Related Clutch	0.615385
325_2014	Related Clutch	0.615385
387_2014	Related Clutch	0.615385
137_2014	Related Clutch	0.615385
405_2014	Related Clutch	0.615385
453_2014	Related Clutch	0.615385
470_2014	Related Clutch	0.615385
413_2013	Related Clutch	0.615385
342_2013	Related Clutch	0.615385
17_2013	Related Clutch	0.615385
213_2013	Related Clutch	0.615385
159_2013	Related Clutch	0.615385
508_2014	Related Clutch	0.615385
538_2014	Related Clutch	0.615385
412_2013	Related Clutch	0.615385
345_2013	Related Clutch	0.615385
403_2014	Related Clutch	0.615385
485_2014	Related Clutch	0.615385
444_2014	Related Clutch	0.615385
491_2014	Related Clutch	0.615385
475_2014	Related Clutch	0.615385
295_2014	Related Clutch	0.615385
291_L_2015	Related Clutch	0.615385
305_G_2015	Related Clutch	0.615385
126_2013	Related Clutch	0.615385
322_2013	Related Clutch	0.615385
132_G_2015	Related Clutch	0.615385
279_2013	Related Clutch	0.615385
396_G_2015	Related Clutch	0.615385
233_L_2015	Related Clutch	0.615385
230_L_2015	Related Clutch	0.615385
224_2013	Related Clutch	0.615385
304_2013	Related Clutch	0.615385
344_2013	Related Clutch	0.615385
197_L_2015	Related Clutch	0.615385
244_L_2015	Related Clutch	0.615385
320_L_2015	Related Clutch	0.615385
151_G_2015	Related Clutch	0.615385
191_L_2015	Related Clutch	0.615385
242_L_2015	Related Clutch	0.615385
368_2013	Related Clutch	0.636364
157_G_2015	Related Clutch	0.636364
360_2013	Related Clutch	0.666667
228_L_2015	Related Clutch	0.666667
283_L_2015	Related Clutch	0.666667
UK7_2013	Related Clutch	0.666667
UK11_2013	Related Clutch	0.666667
244_G_2015	Related Clutch	0.666667
431_G_2015	Related Clutch	0.692308
360_G_2015	Related Clutch	0.692308
382_G_2015	Related Clutch	0.692308
427_G_2015	Related Clutch	0.692308
53_2013	Related Clutch	0.692308
392_G_2015	Related Clutch	0.692308
438_G_2015	Related Clutch	0.692308
277_G_2015	Related Clutch	0.692308
291_G_2015	Related Clutch	0.692308
339_G_2015	Related Clutch	0.692308
456_2014	Related Clutch	0.692308
494_2014	Related Clutch	0.692308
487_2014	Related Clutch	0.692308
513_2014	Related Clutch	0.692308
230_2014	Related Clutch	0.692308
429_2014	Related Clutch	0.692308
305_2014	Related Clutch	0.692308
324_2014	Related Clutch	0.692308
415_2014	Related Clutch	0.692308
364_G_2015	Related Clutch	0.692308
424_2013	Related Clutch	0.692308
387_2013	Related Clutch	0.692308
203_2013	Related Clutch	0.692308
93_2013	Related Clutch	0.692308
193_G_2015	Related Clutch	0.692308
184_2013	Related Clutch	0.692308
259_G_2015	Related Clutch	0.692308
262_2013	Related Clutch	0.692308
278_G_2015	Related Clutch	0.692308
338_G_2015	Related Clutch	0.692308
301_2013	Related Clutch	0.692308
401_2013	Related Clutch	0.692308
419_2013	Related Clutch	0.692308
146_2013	Related Clutch	0.692308
72_2013	Related Clutch	0.692308
130_G_2015	Related Clutch	0.692308
282_2013	Related Clutch	0.692308
58_L_2015	Related Clutch	0.692308
334_G_2015	Related Clutch	0.692308
75_L_2014	Related Clutch	0.692308
383_G_2015	Related Clutch	0.692308
367_G_2015	Related Clutch	0.692308
518_2014	Related Clutch	0.692308
315_G_2015	Related Clutch	0.692308
309_2013	Related Clutch	0.692308
296_L_2015	Related Clutch	0.692308
295_L_2015	Related Clutch	0.692308
315_L_2015	Related Clutch	0.692308
294_2014	Related Clutch	0.692308
241_L_2015	Related Clutch	0.692308
42_L_2015	Related Clutch	0.692308
198_L_2015	Related Clutch	0.692308
259_L_2015	Related Clutch	0.692308
188_2013	Related Clutch	0.692308
422_G_2015	Related Clutch	0.692308
311_G_2015	Related Clutch	0.692308
137_L_2015	Related Clutch	0.692308
333_G_2015	Related Clutch	0.75
390_G_2015	Related Clutch	0.769231
362_G_2015	Related Clutch	0.769231
403_G_2015	Related Clutch	0.769231
375_G_2015	Related Clutch	0.769231
436_G_2015	Related Clutch	0.769231
293_G_2015	Related Clutch	0.769231
361_G_2015	Related Clutch	0.769231
UK6_G_2015	Related Clutch	0.769231
281_G_2015	Related Clutch	0.769231
402_G_2015	Related Clutch	0.769231
UK7_G_2015	Related Clutch	0.769231
542_2014	Related Clutch	0.769231
503_2014	Related Clutch	0.769231
526_2014	Related Clutch	0.769231
229_G_2015	Related Clutch	0.769231
268_G_2015	Related Clutch	0.769231
161_G_2015	Related Clutch	0.769231
324_2013	Related Clutch	0.769231
322_G_2015	Related Clutch	0.769231
40_2013	Related Clutch	0.769231
417_2014	Related Clutch	0.769231
462_2014	Related Clutch	0.769231
231_2013	Related Clutch	0.769231
536_2014	Related Clutch	0.769231
473_2014	Related Clutch	0.769231
341_G_2015	Related Clutch	0.769231
264_G_2015	Related Clutch	0.769231
321_L_2015	Related Clutch	0.769231
312_L_2015	Related Clutch	0.769231
286_L_2015	Related Clutch	0.769231
420_2013	Related Clutch	0.769231
279_G_2015	Related Clutch	0.769231
370_G_2015	Related Clutch	0.769231
532_2014	Related Clutch	0.769231
343_G_2015	Related Clutch	0.769231
349_G_2015	Related Clutch	0.769231
435_2014	Related Clutch	0.769231
419_2014	Related Clutch	0.769231
UK11_L_2015	Related Clutch	0.769231
281_L_2015	Related Clutch	0.769231
484_2014	Related Clutch	0.769231
143_L_2015	Related Clutch	0.769231
246_L_2015	Related Clutch	0.769231
84_L_2015	Related Clutch	0.769231
312_G_2015	Related Clutch	0.769231
347_2014	Related Clutch	0.769231
292_2013	Related Clutch	0.769231
405_2013	Related Clutch	0.769231
99_G_2015	Related Clutch	0.777778
294_L_2015	Related Clutch	0.777778
251_L_2015	Related Clutch	0.777778
444_G_2015	Related Clutch	0.818182
UK9_L_2015	Related Clutch	0.818182
369_G_2015	Related Clutch	0.833333
278_L_2015	Related Clutch	0.833333
450_G_2015	Related Clutch	0.846154
304_G_2015	Related Clutch	0.846154
380_G_2015	Related Clutch	0.846154
406_G_2015	Related Clutch	0.846154
426_2013	Related Clutch	0.846154
292_G_2015	Related Clutch	0.846154
428_G_2015	Related Clutch	0.846154
308_2014	Related Clutch	0.846154
250_2014	Related Clutch	0.846154
519_2014	Related Clutch	0.846154
529_2014	Related Clutch	0.846154
500_2014	Related Clutch	0.846154
481_2014	Related Clutch	0.846154
235_2013	Related Clutch	0.846154
281_2013	Related Clutch	0.846154
92_2013	Related Clutch	0.846154
321_G_2015	Related Clutch	0.846154
455_2014	Related Clutch	0.846154
514_2014	Related Clutch	0.846154
460_2014	Related Clutch	0.846154
299_2014	Related Clutch	0.846154
471_2014	Related Clutch	0.846154
62_G_2015	Related Clutch	0.846154
282_G_2015	Related Clutch	0.846154
276_L_2015	Related Clutch	0.846154
247_2013	Related Clutch	0.846154
66_2013	Related Clutch	0.846154
150_2014	Related Clutch	0.846154
161_2013	Related Clutch	0.888889
243_L_2015	Related Clutch	0.888889
437_2014	Related Clutch	0.916667
297_2014	Related Clutch	0.923077
357_2014	Related Clutch	0.923077
408_2014	Related Clutch	0.923077
330_2013	Related Clutch	0.923077
253_2013	Related Clutch	0.923077
100_2013	Related Clutch	0.923077
474_2014	Related Clutch	0.923077
385_2014	Related Clutch	1
296_2014	Related Clutch	0.692308
PNSSub_2013	Related Clutch	0.6
389_2014	Related Clutch	0.461538
398ub_2014	Related Clutch	0.692308
558_2014	Related Clutch	0.538462
149_G_2015	Related Clutch	0.615385
254_2013	Related Clutch	0.692308
122_2013	Related Clutch	0.666667
451ub_2014	Related Clutch	0.692308
UK007_2014	Related Clutch	0.692308
285ub_2013	Related Clutch	0.769231
234ub_2013	Related Clutch	0.615385
432ub_G_2015	Related Clutch	0.692308
437ub_G_2015	Related Clutch	0.769231
UK4ub_G_2015	Related Clutch	0.692308
224ub_2014	Related Clutch	0.615385
94_L_2014	Related Clutch	0.692308
78_L_2014	Related Clutch	0.727273
107_L_2014	Related Clutch	0.615385
131_L_2014	Related Clutch	0.461538
133_L_2014	Related Clutch	0.538462
141_L_2014	Related Clutch	0.384615
74A_L_2015	Related Clutch	0.5
81_L_2015	Related Clutch	0.833333
144_L_2014	Related Clutch	0.769231
132_L_2014	Related Clutch	0.75
245ub_2013	Related Clutch	0.923077
405ub_G_2015	Related Clutch	0.692308
UK009_2014	Related Clutch	0.923077
210_2013	Related Clutch	0.692308
